# Supplementary material for: Genetic diversity analysis of angled luffa germplasm resources based on phenotypic traits and resequencing data
Source: Front Plant Sci. 2026 Apr 20;17:1774008. doi: 10.3389/fpls.2026.1774008 (PMC13136258; doi:10.3389/fpls.2026.1774008)
Supplement: Supplementary file 1 [file Table1.xlsx]

## Sheet: Supplementary Table 1
Supplementary Table 1: Information on germplasm resources of angled luffa
Resource ID	Region
HC001	HeZhou, GuangXi
HC003	HeZhou, GuangXi
HC007	HeZhou, GuangXi
HC008	HeZhou, GuangXi
HC009	HeZhou, GuangXi
HC011	HeZhou, GuangXi
HC012	HeZhou, GuangXi
HC016	NanChang,JiangXi
HC019	HuiDong,GuangDong
HC021	GuiYang,GuiZhou
HC023	GuangZhou, GuangDong
HC024	HaiKou, HaiNan
HC025	GuangZhou, GuangDong
HC027	GuangZhou, GuangDong
HC029	HaiKou, HaiNan
HC030	HaiKou, HaiNan
HC031	HeShan, GuangDong
HC033	HeShan, GuangDong
HC036	GuangZhou, GuangDong
HC040	GuangZhou, GuangDong
HC041	GuangZhou, GuangDong
HC043	NanNing, GuangXi
HC044	XiaJiang, JiangXi
HC046	JiangMen, GuangDong
HC047	JiangMen, GuangDong
HC049	GuangDong
HC053	GuangDong
HC054	GuangDong
HC055	GuangDong
HC057	GuangDong
HC062	GuangDong
HC064	JiangMen, GuangDong
HC066	JiangMen, GuangDong
HC067	BeiHai, GuangXi
HC069	GuangZhou, GuangDong
HC070	ShanTou, GuangDong
HC071	GuangZhou, GuangDong
HC073	ZhongShan, GuangDong
HC078	JiangMen, GuangDong
HC080	GuangZhou, GuangDong
HC083	XiaMen, FuJian
HC084	GuangDong
HC085	NanNing, GuangXi
HC086	GuangZhou, GuangDong
HC088	HeShan, GuangDong
HC089	HeShan, GuangDong
HC091	HeShan, GuangDong
HC092	HeShan, GuangDong
HC093	HeShan, GuangDong
HC094	GuangDong
HC095	JiangMen, GuangDong
HC097	GuangDong
HC099	GuangDong
HC100	LiuZhou, GuangXi
HC101	LiuZhou, GuangXi
HC103	LiuZhou, GuangXi
HC105	GuangDong
HC107	GuangDong
HC108	GuangDong
HC112	GuangDong
HC115	GuangDong
HC116	GuangDong
HC117	GuangDong
HC119	GuangDong
HC121	GuangDong
HC124	GuangDong
HC126	GuangXi
HC128	GuangXi
HC130	GuangXi
HC137	GuangXi
HC138	GuangXi
HC151	GuangXi
HC154	GuangXi
HF001	Thailand
HF003	Thailand
HF005	Thailand
HF007	Thailand
HF008	Malaysia
HF009	Thailand
HF010	Thailand
HF011	Thailand
HF012	Thailand
HG001	GuangDong
HG002	GuangDong
HG003	GuangDong
HG004	GuangDong
HG006	GuangDong
HG007	GuangDong
HG008	GuangDong
HG009	GuangDong
HG010	GuangDong
HG011	GuangDong
HG013	GuangDong
HG014	GuangDong
HG015	GuangDong
HG016	GuangDong
HG017	GuangDong
HG019	GuangDong
HG020	GuangDong
HG023	GuangDong
HG024	GuangDong
HG025	GuangDong
HG026	GuangDong
HG027	GuangDong
HG028	GuangDong
HG029	GuangDong
HG032	GuangDong
HG035	GuangDong
HG038	GuangDong
HG040	GuangDong
HG043	GuangDong
HG044	GuangDong
HG045	GuangDong
HG046	GuangDong
HG047	GuangDong
HG048	GuangDong
HG049	GuangDong
HG051	GuangDong
HG052	GuangDong
HG053	GuangDong
HG054	GuangDong
HG055	GuangDong
HG057	GuangDong
HG058	GuangDong
HG059	GuangDong
HG062	GuangDong
HG064	GuangDong
HG065	GuangDong
HG067	GuangDong
HG068	GuangDong
HG069	GuangDong
HM001	GuangXi
HM004	GuangXi
HM005	GuangXi
HM007	GuangXi
HM008	GuangXi
HM009	GuangXi
HM010	GuangXi
HM011	GuangXi
HM012	GuangXi
HM013	GuangXi
HM014	GuangXi
HM015	GuangXi
HM016	GuangXi
HM017	GuangXi
HM018	GuangXi
HM019	GuangXi
HM021	GuangXi
HM022	GuangXi
HM023	GuangXi
HM024	GuangXi
HM025	GuangXi
HM026	GuangXi
HM027	GuangXi
HM028	GuangXi
HM029	GuangXi
HM030	GuangXi
HM031	GuangXi
HM032	GuangXi
HM033	GuangXi
HM034	GuangXi
HM035	GuangXi
HM036	GuangXi
HM037	GuangXi
HM038	GuangXi
LC005	HeZhou, GuangXi
LC008	HeZhou, GuangXi
LC009	HeZhou, GuangXi
LC010	HeZhou, GuangXi
LC012	HeZhou, GuangXi
LC013	HeZhou, GuangXi
LC016	HeZhou, GuangXi
LC019	HeZhou, GuangXi
LC020	HeZhou, GuangXi
LC021	HeZhou, GuangXi
LC022	JiangMen, GuangDong
LC023	ShanTou, GuangDong
LC026	GuangZhou, GuangDong
LC027	GuangZhou, GuangDong
LC028	TianYang, GuangXi
LC029	GuangDong
LC031	GuangDong
LC032	GuangDong
LC036	TianYang, GuangXi
LC037	FuJian
LC039	GuangZhou, GuangDong
LC040	GuangDong
LC043	GuangDong
LC044	GuangDong
LC045	GuangDong
LC047	GuangDong
LC048	GuangDong
LC050	GuangDong
LC053	GuangDong
LC054	GuangDong
LC055	GuangDong
LC057	GuangDong
LC058	GuangDong
LC059	GuangDong
LC061	GuangDong
LC062	GuangDong
LC063	GuangDong
LC066	GuangDong
LC067	GuangDong
LC069	GuangDong
LC070	GuangDong
LC073	GuangDong
LC079	GuangDong
LC082	GuangDong

## Sheet: Supplementary Table 2
Supplementary Table 2: Identification data of 28 phenotypic traits in 209 angled luffa accessions
Number	FFN (node)	WF (mg)	FL (cm)	LFE (cm)	FD (cm)	RDF (cm)	FFT (cm)	FF (kgf/mm2)	LL (cm）	LW(cm）	SSMT (° Bx)	FSS	ToLCNDVR	DMR	FBC-L﹡	FBC-A﹡	FBC-B﹡	CVc（mg/100g）	Sap（mg/g）	Pro（mg/g）	LC-L﹡	LC-A﹡	LC-B﹡	Mar	RC	FS	SFT	SFE
LC005	10.2102	316.255	45.1862	3.04231	38.565	2.89019	5.0615	3.5535	23.1261	21.585	3.385	0	1	9	27.7752	-11.2034	26.9906	6.2	2.21	4.205	38.841	-9.8865	22.567	1	3	1	1	2
LC008	17.2348	332.96	46.18	2.955	39.1395	2.697	5.343	3.35188	26.3872	25.3	3.16625	0	5	7	31.3986	-12.4239	30.4592	11.62	4.39	8.02986	38.125	-10.348	22.69	1	3	1	1	2
LC009	17.25	444.976	52.7542	2.97269	40.7615	2.86962	6.69346	3.56458	25.185	24.84	3.22308	2	3	5	31.4267	-11.9666	32.1409	12.64	3.38	8.01	38.283	-11.331	22.979	1	3	1	1	2
LC010	11.8625	315.744	46.9428	2.73722	37.0456	2.30594	6.16937	3.40625	23.96	23.495	4.01875	2	5	9	35.2173	-10.9098	25.6173	31.94	4.91	18.425	38.138	-10.852	22.3565	1	3	1	1	2
LC012	20.3466	331.856	46.1133	2.98833	35.831	2.95183	5.03367	3.18964	28.7625	27.5813	3.78269	2	3	7	32.0629	-11.55	29.0132	3.35	2.83	3.09	43.2578	-11.5825	27.0312	1	3	1	2	2
LC013	15.25	281.748	38.2981	2.97143	39.1882	2.86768	5.29458	3.10125	24.3257	23.2125	3.555	2	5	7	35.5564	-10.0683	25.3001	5.92	2.31	4.115	41.2948	-11.6632	24.9758	1	3	2	1	2
LC016	12.2045	253.2	43.3	3.43	36.704	2.2295	4.431	3.25875	18.116	17.25	3.0875	1	3	9	30.26	-10.7487	23.625	2.14	1.5	1.82	36.6775	-11.0642	19.9792	1	3	1	1	2
LC019	17.631	303.425	47.585	3.3375	36.84	1.675	5.40667	2.961	25.95	26.0375	3.23	0	5	9	30.6802	-13.355	29.5185	7.57	2.73	5.15	39.3513	-11.0597	23.5337	1	3	7	1	2
LC020	12.875	328.109	44.7975	3.27375	38.8188	2.22	6.15	2.75583	25.7	24.4875	3.17	2	7	7	31.8933	-12.0294	27.8398	9.16	2.73	5.945	36.732	-8.7355	19.3568	1	3	1	1	2
LC021	15.625	416.286	47.6336	2.97929	41.1432	1.74268	7.14571	3.13875	23.9	22.6313	3.30929	2	5	9	33.6658	-12.6787	29.2881	3.86	2.94	3.4	38.2505	-9.417	21.6055	1	3	1	1	2
LC022	15.961	357.162	42.795	3.02	41.457	1.8505	6.7395	3.88389	27.2833	26.9688	3.95556	2	5	9	31.7842	-13.3341	30.9403	19.52	2.87	11.195	35.1367	-9.082	20.2725	1	3	1	1	2
LC023	20.0729	383.967	49.8833	3.39833	39.0763	3.45417	6.97917	3.73722	26.5563	26.5875	3.83778	2	5	7	28.8737	-11.556	26.2802	11.97	3.37	7.67	35.553	-9.34	19.4265	1	3	1	1	2
LC026	19.8857	442.854	54.2837	2.8625	37.8594	3.37312	5.80063	3.18214	28.4306	28.7063	3.37857	1	3	7	29.5417	-9.94335	25.1567	17.34	3.02	10.18	36.0445	-9.032	20.3875	2	3	1	1	2
LC027	22.8393	305.613	41.2325	2.72	39.4562	2.29562	5.3675	3.321	23.075	25.0875	3.565	2	3	9	32.952	-9.9848	28.3307	9.64	2.76	6.2	36.362	-8.975	20.4245	1	3	1	1	2
LC028	18.9167	358.382	49.515	2.385	40.571	2.46125	5.8465	2.7535	27.0938	26.6187	3.12727	0	7	9	27.379	-11.662	26.137	7.59	2.59	5.09	40.665	-7.295	16.204	1	3	7	1	2
LC029	14.25	340.854	49.4756	2.6925	38.3967	2.78417	4.7725	2.58143	29.25	28.5688	3.13375	1	5	7	28.6372	-10.743	26.9742	5.1	2.44	3.77	38.0108	-8.84667	20.6396	1	3	1	1	2
LC031	21.1667	319.012	48.52	2.49364	36.9317	2.33896	4.48636	3.19056	29.1528	31.0188	3.27	1	5	9	29.627	-9.762	24.047	8.06	2.65	5.355	37.3692	-9.61217	20.9437	2	3	1	1	2
LC032	18.7857	315.613	49.0267	3.10222	37.0778	2.43056	5.60625	3.00667	25.4188	26.9375	2.89556	0	5	9	27.9907	-10.5293	24.1006	11.53	1.74	6.635	39.356	-9.6235	22.52	1	3	1	1	2
LC036	21.3611	397.017	55.41	3.02667	37.9193	2.94733	5.73115	2.71417	27.1375	27.0437	3.24583	2	5	7	28.5694	-11.5162	28.0987	9.92	2.17	6.045	36.0214	-9.30912	19.5261	1	3	1	1	2
LC037	20.7143	275.08	41.0369	3.19	39.0713	2.8315	5.37825	2.91806	23.9688	24.6687	3.06471	2	3	7	32.5797	-10.0792	24.7411	6.57	2.77	4.67	37.5688	-8.84622	18.865	1	3	2	2	2
LC039	17.6875	370.712	47.1129	3.31143	39.0364	2.82261	5.966	3.05	25.3	26.0813	3.23	0	5	5	25.1281	-11.0315	24.2279	12.37	2.55	7.46	33.9795	-9.035	17.979	1	3	1	1	2
LC040	18.7013	347.267	46.1056	3.14444	38.225	3.10694	6.16833	3.47194	27.975	28.9312	3.55556	2	3	9	29.4403	-12.3933	31.1633	5.64	2.17	3.905	37.548	-9.007	19.981	1	3	1	2	2
LC043	20.6	335.059	40.7333	3.1	42.6873	0.988333	4.99533	4.15714	23.3	23.2	4	0	3	5	36.905	-11.1673	18.5345	13.1554	2.89694	8.02986	41.251	-7.686	19.064	1	3	1	2	2
LC044	16.3125	325.09	39.3102	2.84109	42.5661	2.95967	6.99188	3.37806	25.1229	25.8188	3.43079	0	1	5	30.4726	-11.5579	26.6324	11.58	2.19	6.885	35.9055	-8.4305	19.2362	1	3	2	2	2
LC045	19.2381	418.116	48.8014	2.78429	40.015	2.9275	6.19429	3.21062	25.2465	27.7875	3.465	0	5	7	29.0138	-11.1565	25.6611	3.74	2.95	3.345	35.6198	-8.7915	17.8298	1	3	1	2	2
LC047	10.4792	307.883	40.4923	2.41346	40.2773	2.61731	6.70308	3.16312	25.3257	24.2937	3.18	0	3	9	28.7795	-10.0425	24.7036	2.9	3.6	3.25	36.1825	-8.998	19.9885	1	3	2	2	2
LC048	14.9762	289.167	37.055	2.45833	40.8109	1.84795	6.17727	3.21214	25.375	24.4312	3.26875	1	7	5	22.802	-10.033	19.91	18.33	1.78	10.055	37.1098	-9.06633	20.1987	2	3	2	1	2
LC050	13.0893	258.658	34.7417	2.49167	38.7583	2.17333	4.54833	3.766	24.2479	22.45	2.905	1	7	9	23.4842	-11.5425	21.04	25.33	1.32	13.325	36.843	-9.6925	21.6835	1	3	2	2	2
LC053	15.7929	375.09	41.425	2.685	41.861	2.90575	5.905	3.48	20.9314	21.0793	3.525	1	7	9	26.2775	-11.7044	25.1425	9.29	3.14	6.215	35.2965	-8.576	19.2035	1	3	2	2	2
LC054	20	465.8	50.7	1.7	44.65	4.17	8.67	2.74	27.5875	29.0875	3.2	2	5	7	14.21	-12.9067	23.95	8.97	1.98	5.475	38.0617	-13.0767	36.6233	2	3	1	1	2
LC055	20.3127	325.299	35.1547	2.82937	45.0522	2.36109	6.37781	4.18559	24.9747	25.5123	3.7317	2	5	7	11.21	-12.6	19.13	4.54	2.05	8.02986	37.028	-10.0772	22.8902	2	3	1	2	2
LC057	16.2443	343.538	42.835	2.79286	41.4364	3.29679	6.39583	3.83	25.9063	26.8962	3.40833	0	3	7	31.4275	-13.1675	27.9175	11.41	2.3	6.855	35.007	-9.73433	19.9538	1	3	1	2	2
LC058	22.5714	400.552	39.365	2.63722	44.3617	2.66889	6.21556	3.74917	23.0625	23.5063	3.35944	2	5	5	26.4567	-11.5533	25.4811	5.2	3.87	4.535	34.448	-8.45517	18.343	1	3	1	2	2
LC059	23.4	388.682	46.1667	3.64615	44.1715	1.35981	3.68462	3.39667	24.875	26.5625	3.65833	2	3	5	36.4253	-13.3805	22.0858	13.1554	2.89694	8.02986	40.9756	-8.42222	19.6811	1	3	7	1	2
LC061	24.8333	381.269	50.3536	3.01083	39.0087	3.20938	5.04917	3.083	25.6375	26.25	3.36273	2	3	7	29.3012	-12.0738	27.3846	25.98	3.14	14.56	36.449	-9.3035	19.998	1	3	1	1	2
LC062	21.6786	427.222	63.1167	2.935	36.366	3.17875	4.8985	2.38333	29.525	30.9625	3.065	1	5	7	31.8856	-11.1328	30.0806	6.39	1.65	4.02	34.4835	-9.358	19.136	2	3	1	1	2
LC063	17.125	423.056	57.2	3.11818	38.7391	2.785	5.78227	3.35188	24.1813	24.3	3.53375	1	5	7	28.7878	-11.1711	26.3067	3.57	2.19	2.88	34.8265	-9.90883	19.1507	2	3	1	1	2
LC066	14.475	428.913	43.2154	3.325	41.8654	2.97339	6.45	3.19136	22.2125	22.6125	3.46591	1	5	5	26.1547	-10.5682	21.6667	19.35	2.36	10.855	35.6767	-8.32333	17.4895	1	3	1	2	2
LC067	18.6	430.82	52.9195	3.2	41.4441	2.89841	5.955	3.25833	27.9	27.95	3.3	2	5	5	29.4112	-10.5192	26.4587	8.21	2.22	5.215	34.532	-8.93967	16.0448	1	3	1	1	2
LC069	13	249.417	43.54	3.51667	37.315	0.740417	4.084	4.10667	23.3125	22.6438	3.43333	2	5	7	29.372	-6.724	13.926	13.1554	2.89694	8.02986	34.3587	-8.27433	16.5257	2	2	1	2	2
LC070	12.892	356.525	42.2385	2.69583	43.9762	2.23731	7.155	4.37812	23.0861	34.7313	3.0625	0	5	5	22.735	-11.7445	18.9645	2.84	1.79	2.315	35.1118	-9.00533	17.232	1	3	1	2	2
LC073	20.3127	325.299	35.1547	2.82937	45.0522	2.36109	6.37781	4.18559	24.9747	25.5123	3.7317	3	5	5	38.6405	-9.72113	25.8881	13.1554	2.89694	8.02986	33.73	-9.55333	21.0317	2	3	2	2	2
LC079	19.6	266.125	33.7333	3.05833	44.4067	3.26333	5.555	3.4325	23.8938	24.6187	3.55833	2	7	3	29.6525	-11.6825	26.78	4.88	2.37	8.02986	36.3622	-9.39833	19.0065	1	1	2	2	2
LC082	7.1	380.2	49.6	2.75	36.1825	2.195	5.6025	3.865	22.9	21.6375	3.525	1	5	5	27.2333	-9.96167	22.71	20.59	2.92	8.02986	34.9376	-7.98238	15.9218	2	3	1	1	2
HF001	12.25	303.979	33.7944	3.42222	47.2578	2.95278	6.28944	3.31062	30.1625	29.3875	3.125	3	1	3	38.2642	-7.45333	18.2817	9.26	2.59	5.925	34.2458	-8.89	17.6483	2	1	2	2	2
HF003	18.4881	249.629	25.4683	3.05357	48.2143	2.55619	6.5881	4.70472	29.19	27.54	3.56	4	1	3	44.7797	-9.22824	22.3779	15.08	4.11	9.595	37.4763	-10.1919	22.0135	1	1	2	2	2
HF005	20.0625	293.71	28.7538	2.57643	51.3435	2.50635	6.59643	3.92667	26.4728	23.28	3.30385	3	5	5	37.1047	-9.54233	24.499	13.1554	2.89694	8.02986	33.8831	-7.62306	14.9711	1	2	2	2	2
HF007	20.4375	262.655	31.3956	3.71765	44.9762	3.22971	6.00794	3.86088	27.1333	25.095	3.49412	2	3	3	37.409	-9.85133	24.825	31.5	3.37	17.435	34.5959	-8.7475	18.0466	1	2	2	2	2
HF008	18.5625	293.255	38.295	3.47	42.44	3.07325	6.517	3.9715	27.05	27.3938	3.31	2	3	7	35.2993	-9.35928	25.4036	13.1554	0.68	23.98	41.1033	-7.50917	14.9575	2	2	2	2	2
HF009	19.5694	284.185	38.5286	3.25643	39.8517	2.73708	5.69364	3.885	25.3625	24.9187	3.37222	2	5	3	40.6427	-9.22346	27.7869	5.46	2.28	3.87	35.4357	-8.68617	17.9648	1	1	2	1	2
HF010	22.7625	353.278	39.645	3.15611	45.4103	2.71417	6.19824	4.48611	26.905	27.17	3.28111	3	5	3	37.0694	-8.93769	23.3688	13.1554	2.89694	8.02986	33.7052	-7.77619	16.1511	1	1	2	2	2
HF011	16.5833	313.39	41.2222	3.25278	41.4067	2.84	6.13278	4.08812	23.5917	23.5375	3.405	2	3	5	41.5938	-8.09625	22.7044	15.07	3.8	9.435	27.93	-8.51833	14.1033	2	1	2	2	2
HF012	17.5833	271.833	34.62	3.79	45.161	1.10375	4.408	3.86333	24.4664	23.5879	3.61111	3	3	3	45.8867	-10.165	22.925	13.1554	2.89694	8.02986	24.9714	-9.34714	15.1071	1	2	2	2	2
HC001	19.1801	280.035	32.725	2.915	45.8483	2.18625	7.04	4.41	27.265	25.875	3.615	3	7	7	40.055	-11.09	27.71	11.89	2.3	7.095	35.9265	-9.3785	22.5565	1	1	2	2	2
HC003	22.1429	271.368	31.4764	2.58286	41.92	2.26929	6.335	4.80143	27.1393	25.2063	3.89	4	7	3	40.0494	-8.83812	22.5281	13.1554	2.89694	8.02986	38.773	-9.197	23.576	2	3	2	2	2
HC007	24.7024	314.575	28.05	2.66429	48.8744	2.07429	8.20542	5.13958	24.1111	23.9	4.20385	3	5	5	41.9768	-9.40273	26.3264	30.78	2.54	16.66	47.147	-10.263	25.302	2	2	2	3	2
HC008	17.375	289.867	30.8471	2.68095	46.435	1.39369	6.55289	3.64875	21.9561	23.165	3.28125	5	3	9	42.0532	-10.1385	27.5421	8.19	2.21	5.2	39.056	-9.5395	21.782	1	1	2	2	2
HC009	19.6786	313.548	31.5185	2.61063	42.2946	2.16	7.31364	4.995	28.3867	30.0633	4.08571	3	5	3	44.3308	-9.92854	24.6112	10.52	1.62	6.07	37.048	-8.9455	20.125	2	2	2	3	2
HC011	21	339.408	31.8188	2.91562	48.4462	1.85281	6.44	4.94	23.74	23.745	4.04929	3	5	3	39.832	-9.622	25.367	19.24	2.42	10.83	36.395	-9.766	20.7	2	3	2	2	2
HC012	18.2024	323.642	34.1032	2.86441	45.2436	2.55632	7.06083	5.08393	24.795	25.01	3.815	2	3	3	36.6256	-9.87365	27.5134	14.43	3.02	8.725	35.8525	-9.2715	19.9625	1	2	2	2	2
HC016	19.2424	393.038	34.2864	2.58667	43.54	1.76883	5.90875	5.03367	26.275	27.34	3.97333	4	5	5	41.2861	-9.03857	24.3354	4.18	1.56	2.87	35.795	-8.831	20.2045	2	3	2	2	2
HC019	38	322.776	30.9456	2.37	46.9954	2.2065	6.1985	3.51111	22.865	24.435	3.57778	4	5	3	45.8895	-7.67833	22.63	19.77	2.81	11.29	41.1725	-9.435	26.413	2	1	2	2	2
HC021	19.5	359.281	31.925	2.74868	51.8832	2.37553	7.16	3.69367	26.285	26.915	3.68167	3	5	5	44.4059	-9.38323	25.4244	14.86	2.66	8.76	37.5405	-8.862	22.5375	2	2	2	2	2
HC023	19.75	349.024	40.3662	2.99286	45.065	2.93196	7.16792	4.26462	29.91	29.11	3.61154	3	5	5	35.3896	-9.37736	23.8875	13.1554	2.89694	8.02986	38.391	-10.617	24.207	2	3	1	2	2
HC024	23.6667	395.38	33.585	2.695	46.8813	1.75825	7.3375	5.29875	24.1222	24.2333	4.465	4	5	5	43.322	-9.71317	28.555	24.27	1.9	13.085	33.8764	-9.33287	19.024	2	3	2	2	2
HC025	16	390.42	32.775	2.725	47.9862	2.81	10.4838	4.34	28.03	28.05	4.1875	3	7	5	40.705	-9.80875	32.54	9.77	2.31	6.04	40.4355	-10.4656	27.3067	2	2	2	2	2
HC027	20.625	356.709	36.365	3.085	41.36	1.945	6.853	4.31	24.835	25.8	3.64	3	5	3	43.9306	-8.84	27.2138	12.81	4.23	8.52	37.9411	-9.30438	21.1234	1	2	2	2	2
HC029	22.6429	390.515	40.3	3.00875	44.78	2.36313	6.12125	3.88571	26.155	26.65	4.0125	5	5	5	41.666	-9.218	25.474	15.87	2.58	9.225	40.317	-9.973	25.5475	1	2	1	2	2
HC030	17.625	333.75	29.2555	2.24864	47.21	2.96636	7.06273	3.132	26.1729	27.4021	3.80643	3	5	7	43.8019	-7.84938	23.1075	5.63	2.82	4.225	41.413	-9.8645	24.591	2	2	2	2	2
HC031	21.5	289.162	24.4157	2.36214	49.6912	1.46286	6.8	4.52417	24.3067	24.79	4.005	5	5	3	42.1883	-8.82354	24.2508	3.09	2.45	2.77	39.4575	-11.035	25.546	2	3	2	2	2
HC033	26.2013	322.903	31.85	2.80667	46.3577	2.2325	6.49	4.98643	24.8406	25.21	3.75214	4	3	3	40.135	-9.05828	24.609	8.14	2.44	5.29	38.007	-10.0875	24.03	2	3	2	2	2
HC036	22.5357	365.743	24.6795	2.55682	54.8077	1.92886	9.48455	5.3635	26.7817	26.34	4.64583	4	5	3	44.8615	-9.2655	25.1175	20.34	3.81	12.075	36.5845	-9.7435	21.5295	2	3	4	3	2
HC040	20.8571	347.365	35.04	3.06667	43.8867	2.36583	5.87333	3.91	26.5611	26.7167	3.37	4	5	5	39.2317	-10.4458	27.795	12.25	4.09	8.17	37.0855	-10.258	22.0877	3	2	2	2	2
HC041	17.2917	349.181	28.265	2.94308	43.4722	2.29962	7.13909	4.06958	25.71	26.535	3.80083	3	7	5	41.8073	-10.014	28.005	13.1554	2.89694	8.02986	37.5065	-10.358	22.775	1	2	2	2	2
HC043	16.6214	331.86	26.5045	2.40167	45.6227	1.89708	7.26318	4.90692	21.7261	21.53	4.16417	4	5	3	44.2025	-9.84455	27.0345	15.35	3.3	9.325	36.6835	-9.387	19.3015	2	3	2	2	2
HC044	12	310.188	26.4167	2.23472	49.0247	2.13278	6.59625	4.28607	24.065	20.32	3.84306	5	7	3	42.2133	-8.39986	25.6396	8.58	3.16	5.87	30.1567	-9.38667	18.2378	2	2	2	3	2
HC046	17.875	360.981	27.1285	2.57571	51.9478	2.07161	8.05808	4.79923	21.4179	21.955	3.94	3	5	5	43.8077	-9.01415	25.4381	13.1554	2.03	27.13	37.856	-8.7035	21.2385	1	2	2	2	2
HC047	17.487	351.242	31.9043	2.81071	46.37	2.03429	6.465	4.27333	23.055	22.45	3.98375	4	5	5	40.199	-9.70175	26.415	33.93	2.5	18.215	37.6462	-10.0179	23.0128	2	2	2	2	2
HC049	20	319.09	28.5618	2.44833	46.2436	1.86455	7.04417	5.08889	22.6233	21.815	3.865	3	5	5	41.7506	-8.93044	25.4189	9.72	2.6	6.16	37.8045	-9.995	33.469	2	1	2	2	2
HC053	20.3127	325.299	35.1547	2.82937	45.0522	2.36109	6.37781	4.18559	24.9747	25.5123	3.7317	3	5	5	44.7814	-8.91714	28.4329	18.35	2.63	10.49	32.462	-10.605	24.22	2	2	2	2	2
HC054	20	465.8	50.7	1.7	44.65	4.17	8.67	2.74	27.5875	29.0875	3.2	2	5	7	14.21	-12.9067	23.95	8.97	1.98	5.475	38.0617	-13.0767	36.6233	2	3	2	2	2
HC055	16.5	299.968	26.465	2.18	42.8156	1.66583	6.51667	4.88833	25.09	43.8575	3.93	4	5	3	45.4283	-9.39604	28.375	6.12	3.6	4.86	36.4985	-9.251	19.603	1	3	2	2	2
HC057	30.3333	296.311	27.5821	2.60071	47.0737	1.925	6.97143	4.86857	25.13	26.0439	3.90357	5	5	3	44.8921	-10.32	28.7679	11.22	3.69	7.455	38.2987	-9.22617	20.4585	2	2	2	2	2
HC062	25.5556	256	28.1	3.03333	42.475	1.37417	3.61	4.66667	23.86	25.22	3.6	3	7	3	41.71	-7.75667	22.6067	13.1554	2.89694	8.02986	35.449	-11.65	27.379	2	2	2	2	2
HC064	20.5909	322.634	31.525	3.00875	42.4505	2.03938	7.13312	5.256	24.9294	25.11	3.52	4	5	5	42.2233	-9.61517	26.7182	10.19	2.53	6.36	36.0655	-9.458	19.3835	1	3	2	2	2
HC066	17.5625	292.167	27.3167	2.90833	45.7807	0.858125	5.29083	4.54667	27.3	27	4.1	5	5	5	42.7936	-9.26091	21.9018	13.1554	2.89694	8.02986	47.027	-10.321	23.109	2	2	2	2	2
HC067	25.4286	359.766	28.285	2.77	47.937	2.2175	6.708	5.09	21.9583	23.58	4.27	3	5	5	37.6285	-9.071	25.893	20.84	3.84	12.34	37.2153	-9.36333	19.709	2	3	2	2	2
HC069	14.4571	293.525	31.6042	2.775	41.0325	2.44393	5.66417	3.21357	22.2307	22.7207	3.61429	3	5	3	38.4488	-9.13712	27.7608	7.09	3.19	5.14	40.174	-10.1003	23.1762	1	3	2	2	2
HC070	22.5	329.106	32.96	3.06	43.7314	2.156	6.635	5.246	21.775	23.915	3.795	3	7	3	42.9975	-11.0967	29.1315	8.06	3.58	5.82	37.6825	-9.9515	21.0428	1	3	2	2	2
HC071	21.6833	321.81	34.47	3.215	47.4479	1.756	6.503	3.73167	26.9336	27.3486	3.805	4	5	5	36.98	-8.43925	23.773	11.25	3.87	7.56	38.528	-9.6315	22.9735	2	1	2	2	2
HC073	23.75	347	28.5022	2.71111	45.2821	2.5475	6.34278	4.25667	20.37	19.47	4.01111	4	5	3	38.3212	-8.94575	26.2975	17.42	3.37	10.395	38.9427	-10.787	22.5063	2	1	2	2	2
HC078	21.8714	338.52	35.8517	3.215	42.2806	3.285	7.02333	3.54875	21.9983	22.7	3.865	3	5	3	38.3275	-9.75667	27.9933	9.98	3.14	6.56	38.2535	-10.428	22.2755	1	2	2	2	2
HC080	22	367.831	29.445	2.625	49.0544	1.21875	7.4345	4.69	23.335	24.165	4.49091	4	5	5	39.9668	-8.6578	25.7673	14.83	2.91	8.87	37.366	-10.0575	19.3655	1	2	2	3	2
HC083	25.7143	358.225	33.2091	2.79091	46.0059	2.17	6.68455	4.44591	20.3756	21.095	4.14	4	3	5	42.34	-9.28683	25.7805	9.22	4.44	6.83	38.4035	-11.649	21.4005	2	2	2	3	2
HC084	25.5	367.718	32.0286	2.70071	47.1253	3.19089	7.07731	4.82077	24.4733	24.885	4.54385	4	3	9	43.2179	-9.41042	26.985	22.35	4.73	13.54	40.3556	-12.0826	22.816	2	1	2	3	2
HC085	21.725	331.91	29.405	2.695	47.2485	1.914	5.955	4.115	22.955	23.74	4.13167	4	7	5	40.8817	-9.21333	25.4233	23.15	4.52	13.835	37.4039	-11.3853	19.6976	3	1	2	3	2
HC086	24.4444	328.026	30.2025	2.5475	45.5113	1.98063	6.3875	4.19071	24.185	24.865	4.3775	5	5	3	42.5957	-8.27381	25.06	12.5	2.8	7.65	38.4355	-10.7061	20.009	2	2	2	2	2
HC088	23.875	327.285	29.9145	2.51909	43.3039	1.77977	6.57	3.97857	25.165	25.96	4.075	4	5	5	40.3145	-9.75145	26.7645	7.41	2.94	5.175	37.135	-13.0365	25.1195	2	2	2	2	2
HC089	23.9028	404.579	32.0486	2.87929	46.6805	2.07964	7.56071	4.809	24.445	24.775	4.185	3	5	5	45.6375	-10.1587	28.7392	9.7	3.03	6.365	34.505	-11.4835	19.1415	2	1	2	2	2
HC091	21	341.338	28.835	2.96333	45.44	1.945	6.9225	4.36625	26.425	26.415	4.05	4	5	3	40.9925	-8.4425	28.5	6.42	2.8	4.61	39.7065	-11.5715	24.9195	3	1	2	2	2
HC092	18.5595	324.05	36.55	2.83333	40.5363	3.20667	5.46833	4.8025	23.18	22.5425	4.215	2	7	3	35.33	-12.8442	31.025	9.05	3.58	6.315	36.0742	-10.9848	19.3604	1	3	2	2	2
HC093	21.1042	377.772	33.5525	2.7	45.595	2.67062	7.08563	5.00417	23.4963	23.04	4.34	2	5	5	38.0307	-11.6271	32.115	13.29	1.79	7.54	37.6345	-12.1935	22.9395	1	3	2	2	2
HC094	20.8352	341.565	33.5167	2.8	48.5521	1.92417	6.08333	4.14833	25.1993	25.5622	3.4975	4	7	3	41.739	-9.733	27.112	7.74	3.39	5.565	38.678	-11.932	22.952	1	3	2	2	2
HC095	23.8095	340.25	30.6	2.965	44.4183	1.58775	6.3285	5.16643	23.0411	23.815	4.25625	3	3	3	43.0087	-9.81813	25.55	11.69	2.61	7.15	38.5245	-11.929	22.341	2	3	2	2	2
HC097	17.1125	306.445	30.7191	2.91136	46.475	2.07159	7.15909	4.463	23.835	24.0471	4.18	3	5	3	41.052	-9.2395	30.141	11.01	3.46	7.235	36.035	-10.676	18.6065	1	2	2	3	2
HC099	28.125	421.828	38.385	2.91875	50.1283	2.35641	5.78094	4.34821	26.43	24.535	3.90429	4	3	3	46.1455	-8.845	24.3768	24.27	4.61	14.44	36.2517	-9.99428	20.264	2	1	1	2	2
HC100	20.7125	351.533	36.4769	2.83333	46.0273	3.14542	6.53	5.05321	29.72	29.01	4.07214	4	5	3	44.1189	-8.6275	24.6664	12.92	3.25	8.085	36.0955	-12.299	21.7195	2	1	2	2	2
HC101	22.2	408.082	37.37	3.03333	47.5892	2.45833	6.4825	4.75917	25.31	26.3525	4.23143	3	3	5	42.6925	-9.38433	29.105	3.74	3.87	3.805	37.2237	-12.1935	22.4242	2	2	2	2	2
HC103	17.0694	330.565	28.9909	2.585	47.8189	3.80146	6.70333	4.99818	25.735	26.68	4.18333	3	5	3	38.56	-8.88034	26.018	13.4	2.66	8.03	39.745	-11.539	23.517	2	1	2	2	2
HC105	20.875	315.675	29.306	2.37024	46.8357	2.68635	6.43202	4.60788	25.32	25.78	4.06071	5	5	3	39.405	-9.35976	23.7363	15.42	3.21	9.315	36.598	-11.828	20.6105	1	2	2	2	2
HC107	28.375	314.214	24.4488	2.66125	48.26	2.22906	7.56813	4.63833	24.675	25.095	4.17143	4	3	5	41.7963	-8.52	26.015	12.99	3.43	8.21	36.0988	-12.1435	20.617	2	3	2	2	2
HC108	15.5714	347.265	31.2525	2.6275	52.8055	1.87875	7.085	5.025	23.49	22.44	3.89	3	5	5	39.695	-8.05687	23.0775	16.05	2.79	9.42	38.5042	-12.3273	22.3337	2	2	2	2	2
HC112	24.7	343.12	33.3157	2.88357	46.74	3.30821	6.89	4.29182	24.75	25.48	3.755	3	5	3	37.9543	-9.83386	27.48	9.04	2.63	5.835	37.9519	-12.288	21.5566	2	3	2	2	2
HC115	17.9921	315.91	26.835	2.365	44.8564	2.60125	5.7525	3.53	25.3283	26.08	3.975	3	5	7	43.605	-7.115	27.855	14.1	3.47	8.785	41.8353	-14.313	29.2387	2	3	2	1	2
HC116	23.6428	375.33	42.6	3.33	45.0733	2.925	8.69	3.67	25.6983	25.78	3.67	5	5	3	39.5	-10.0129	30.8857	6.46	3.92	5.19	43.5205	-13.583	29.445	2	1	1	2	2
HC117	19.75	340.975	29.125	2.55	48.8086	0.694375	4.2575	4.69	21.9444	22.75	3.925	3	5	3	55.815	-15.315	35.795	13.1554	2.89694	8.02986	49.85	-17.405	31.83	1	2	2	3	2
HC119	17.75	344.225	33.43	2.585	45.8275	2.432	5.784	4.5725	22.2678	22.215	3.9	3	7	3	44.312	-9.62367	25.324	9.73	2.3	6.015	36.8504	-12.4094	22.6131	1	1	2	2	2
HC121	17.4125	299.906	25.8757	2.46857	42.931	2.085	6.9525	3.402	22.6233	23.18	3.79	4	7	3	40.0836	-11.5273	29.9343	23.03	2.69	12.86	39.517	-13.222	24.364	1	3	2	2	2
HC124	13.475	399.308	42.1682	3.49545	50.1733	3.21102	7.81476	4.66139	23.83	23.38	3.67222	3	5	5	35.5919	-11.3819	34.1269	9.4	3.89	6.645	36.843	-13.034	22.3385	2	1	1	2	2
HC126	18	367.153	38.74	3.18265	48.8188	2.59422	5.76656	4.02125	22.925	23.335	3.53167	3	3	5	37.4436	-10.5554	25.6082	13.1554	2.89694	8.02986	38.5515	-12.1725	21.263	2	1	2	2	2
HC128	17.25	352.035	46.0193	3.08286	44.9617	3.24696	5.29929	3.80286	21.7822	22.045	3.62286	2	7	5	29.1163	-11.1106	26.0792	6.17	2.84	4.505	37.7295	-12.9678	23.835	2	3	1	2	2
HC130	19.25	397.945	44.635	2.88667	47.7785	3.31917	5.03417	7.00375	21.035	21.15	3.88833	2	5	5	31.1163	-11.3309	28.6212	11.17	3.12	7.145	38.2617	-13.0527	24.734	2	3	7	2	2
HC137	18.5714	354.189	40.9212	2.94	47.7025	4.07405	5.69375	3.74583	26.235	25.83	3.43583	2	5	3	35.8686	-9.23845	27.6011	7.91	2.19	5.05	38.6685	-13.59	25.489	2	1	1	2	2
HC138	18.2286	403.69	42.69	2.615	48.336	3.2375	6.235	3.2575	19.6533	20.1167	3.335	2	5	5	28.5825	-11.2608	27.625	16.1	2.14	9.12	37.9587	-12.7335	25.4652	3	3	1	2	2
HC151	19.7143	322.575	39.775	3.25	47.988	2.60625	7.275	3.135	21.6375	22.7561	3.45	3	7	3	43.145	-9.5175	24.38	3.25	3.41	3.33	43.84	-14.9518	33.463	3	1	6	3	2
HC154	23.5714	324.586	40.2436	3.24214	47.7672	3.54429	5.78429	4.10833	26.8463	25.5237	3.425	3	7	3	37.02	-8.71833	23.9086	19.06	4.2	11.63	36.443	-11.1785	18.8525	2	1	1	2	2
HM001	21.4375	270.433	30.3	3.125	44.5792	2.3675	6.4075	4.303	23.2875	24	3.375	2	7	5	39.3994	-9.61125	25.2881	18.88	2.32	10.6	41.0845	-9.15867	23.5855	1	1	6	2	2
HM004	22.3333	270.675	35	2.65	42.1818	3.3225	5.3525	3.935	22.7913	23.4	3.48654	3	3	3	41.145	-8.845	24.2525	11.97	3.37	8.02986	39.4068	-9.142	21.9207	3	1	2	2	2
HM005	28.2857	305.725	36.3557	2.6	47.237	2.65125	6.405	4.13423	21.225	21.8938	3.775	3	3	5	39.4008	-8.64431	21.9715	6.47	2.79	4.63	41.0087	-8.84667	21.686	2	1	2	2	2
HM007	30.5	290.209	32.7844	2.60938	45.4025	2.11625	6.55938	4.16867	26.375	26.6625	3.51429	3	5	5	47.7827	-9.29308	26.1581	9.21	1.94	5.575	38.8315	-9.99033	22.6813	2	1	2	2	2
HM008	25.3571	307.732	34.6333	3.06	45.0445	2.36732	6.352	4.139	23.4875	23.9187	3.49643	3	3	7	39.5164	-9.50464	25.2357	23.3	2.31	12.805	39.4065	-9.4155	22.446	1	1	2	2	2
HM009	30.9538	264.78	35.7543	2.92429	47.5243	3.21571	5.52393	3.94179	24.9357	24.2464	3.63615	2	3	7	40.6688	-9.37788	25.3835	5.12	2.35	3.735	41.9296	-10.1042	26.4181	2	1	7	2	2
HM010	25.4286	225.19	30.8133	2.74083	46.0517	2.01625	5.16708	3.15385	26.5625	25.4312	4.4	2	3	3	38.8727	-7.24625	19.7764	9	3.53	6.265	37.5827	-9.30617	19.7565	2	1	2	3	2
HM011	8	311.87	36.63	2.38	44.67	2.79	9.24	4.21	24.1375	24.8375	3.65	2	5	5	38.7817	-9.66833	30.0833	9.34	2.16	5.75	33.1517	-10.15	19.9383	2	1	2	2	2
HM012	25.4375	324.832	32.115	2.55773	42.33	3.17977	7.28136	3.38813	23.25	23.4688	3.45	3	5	5	40.9569	-10.1106	26.865	5.93	2.45	4.19	39.6637	-10.164	22.8022	2	1	2	2	2
HM013	30.7143	223.95	33.915	3.465	41.9513	2.48937	6.125	3.63625	23.7616	23.8786	3.75667	3	5	5	39.0217	-7.98125	26.5383	7.16	2.59	4.875	41.3585	-10.2788	26.0382	2	1	2	1	2
HM014	28.25	269.99	32.7775	2.51	47.3317	2.54438	6.62375	4.68	26.2125	29.4125	3.745	2	5	3	38.147	-8.039	24.643	8.3	3	5.65	40.3575	-9.91208	23.3196	3	1	2	2	2
HM015	26.25	325.299	35.1547	2.82937	47.744	2.36109	6.37781	4.18559	24.5429	23.1321	3.7317	3	7	3	38.6405	-9.72113	25.8881	13.1554	2.89694	8.02986	32.425	-11	22.765	2	2	2	2	2
HM016	22.7	245.425	30.95	3.635	43.3855	1.945	5.014	4.2925	26.6938	23.575	3.8	3	5	5	42.6725	-10.715	25.515	3.37	3.47	3.42	38.5408	-9.39417	20.2833	2	1	2	2	2
HM017	20.3127	325.299	35.1547	2.82937	45.0522	2.36109	6.37781	4.18559	24.9747	25.5123	3.7317	3	5	3	40.5733	-8.28167	24.9533	4.45	2.5	8.02986	33.2833	-8.97	17.325	2	1	2	2	2
HM018	36	300.55	35.0517	2.94062	47.6542	2.4125	6.10969	4.121	24.6097	23.4937	3.5125	4	3	7	43.5714	-8.88682	26.7441	7.47	3.45	5.46	37.299	-9.404	20.152	2	1	2	2	2
HM019	20.3125	302.177	35.6559	3.18545	41.0875	2.88705	5.32045	4.62929	23.6938	22.5125	3.38571	3	3	3	41.293	-8.48417	25.797	10.96	2.66	6.81	40.1507	-9.93383	23.864	2	1	2	2	2
HM021	24.5714	252.048	30.6658	2.75231	46.9383	2.425	5.58885	3.47423	25.2833	25.0472	3.27654	3	3	3	42.4904	-9.61	25.3708	11.67	2.33	7	41.2897	-10.5797	25.4758	2	1	2	2	2
HM022	22.0476	280.068	31.1658	2.93583	47.4435	2.24375	6.19208	4.07818	24.4993	24.9563	3.725	3	5	5	42.8829	-9.22183	26.1233	12.92	3.01	7.965	39.2482	-9.69367	21.8658	2	1	2	2	2
HM023	25.3095	245.1	33.0056	3.15556	48.5306	2.15056	5.00444	4.07889	25.79	27.01	3.95556	3	5	3	42.5312	-8.9	24.8444	3.63	4.27	3.95	37.23	-10.4144	23.3836	2	2	2	2	2
HM024	25.4375	282.9	35.3538	3.21538	47.13	1.23712	4.16231	4.42875	26.6174	27.0437	4.35556	5	7	3	41.0757	-7.65714	21.9057	13.1554	2.89694	8.02986	36.1195	-9.94933	20.7715	3	1	2	2	2
HM025	17	261.4	31.65	2.595	42.5932	2.505	6.275	4.39	22.115	22.945	3.80833	3	5	3	39.73	-8.07167	24.14	29.1	2.77	15.935	28.32	-8.55833	15.8567	2	1	2	1	2
HM026	25.75	294.14	27.5869	2.90937	45.21	2.02531	7.13687	4.77333	24.535	25.64	4.07647	3	5	3	42.2191	-10.223	25.8132	19.2	3.3	11.25	36.1258	-9.5565	21.093	2	1	2	2	2
HM027	20.6458	313.4	30.19	2.625	55.75	1.77375	8.6325	4.3425	24.29	24.6625	3.665	4	5	3	45.16	-9.06166	23.0025	12.15	3.53	7.84	36.0647	-8.5545	19.5283	2	2	2	3	2
HM028	24.8571	334.727	31.95	2.75857	47.535	2.37929	6.62714	5.24167	29.74	29.8975	3.82571	3	7	5	41.785	-8.3915	23.5092	5.4	1.9	3.65	37.1789	-9.39614	21.0383	3	1	2	2	2
HM029	21	300.275	31.7417	2.3	44.364	1.90417	5.95	4.205	25.975	27.1875	3.5	3	7	3	41.18	-9.325	26.795	14.62	3.44	9.03	36.7017	-9.0625	19.6233	2	2	2	3	2
HM030	18.2333	315.466	34.4688	2.72875	49.9836	2.45594	6.49429	4.505	24.165	25.7136	4.16667	4	7	3	38.795	-6.75	20.7833	24.96	4.91	14.935	35.7433	-8.2	17.6933	2	1	2	2	2
HM031	26.9167	322.175	35.75	2.75111	44.0711	2.58529	5.90361	4.33679	27.8564	27.5343	3.415	3	3	5	41.0743	-8.93058	26.7933	14.44	2.42	8.43	37.4859	-9.91786	23.0602	2	1	2	3	2
HM032	22.9714	303.158	36.79	2.9925	43.2484	2.87938	5.72875	4.33357	24.615	24.515	3.57857	3	5	3	39.495	-7.74491	24.0763	10.16	2.45	6.305	35.676	-9.69486	20.8339	2	1	1	2	2
HM033	14	295.831	31.6964	2.86429	42.6789	3.11821	6.10643	4.23833	26.69	23.925	3.62833	4	3	5	38.5363	-8.40563	23.325	13.1554	2.89694	8.02986	34.8793	-8.44929	16.1271	3	1	6	2	2
HM034	29.75	272.439	30.0929	2.60625	40.56	2.2426	4.25458	4.07361	27.8929	25.775	3.69211	3	3	5	41.5777	-10.7817	25.6419	13.16	2.45	7.805	37.2748	-10.195	22.4578	2	1	2	3	2
HM035	20.875	358.828	33.5594	2.83062	41.9297	2.75859	5.88344	4.26844	25.3063	24.875	3.77071	3	5	3	41.5027	-9.40397	26.7485	25.54	2.08	13.81	35.4817	-8.37167	16.0075	1	1	2	3	2
HM036	26.4286	310.146	37.2625	2.475	42.875	3.51857	5.84238	4.35111	25.1563	25.1125	3.285	2	3	3	39.8947	-9.48556	26.4567	4.83	6.07	5.45	35.7962	-8.54733	18.3737	1	1	2	2	2
HM037	23.5694	299.133	31.8467	2.51167	52.5425	2.30867	6.393	4.495	20.8375	21.6687	3.91214	3	5	3	44.1104	-9.22609	25.5827	20.49	3.51	12	35.628	-7.83183	15.2503	2	1	2	2	2
HM038	20.8125	350.967	36.815	2.945	44.9164	1.996	6.919	4.02667	26.55	28.36	3.53333	3	7	5	43.8067	-8.51	27.86	19.77	1.47	10.62	34.0889	-8.81621	17.8986	1	2	2	2	2
HG001	15.7091	340.118	34.04	2.98667	46.4317	2.41583	6.49321	4.46667	25.48	26.935	3.73118	2	5	3	40.2838	-9.84346	27.6594	10.01	4.55	7.28	36.7496	-9.23968	19.694	1	1	2	2	2
HG002	17.4667	295.38	31.78	3.04	46.0625	2.30938	6.1475	5.47	23.105	23.35	3.77	3	7	3	41.14	-7.12217	27.8483	8.27	1.86	5.065	38.4968	-9.37125	22.9735	1	1	2	2	2
HG003	17.5	321.959	33.575	2.465	45.1445	1.91925	6.68091	5.10214	23.8	26.3	3.775	1	5	3	33.6437	-11.9169	28.9481	13.1554	2.89694	8.02986	41.5539	-8.59311	19.2872	2	3	2	2	2
HG004	18.8571	286.973	31.1721	2.93071	45.04	2.64929	6.37571	4.87437	27.635	31.47	3.87	3	7	5	40.0221	-8.69143	25.5779	1.98	1.49	1.735	37.1784	-10.0537	21.959	2	1	2	2	2
HG006	17.875	311.984	32.24	2.745	45.776	2.34175	7.2505	5.35333	22.615	23.195	3.83222	3	5	5	43.855	-9.51774	28.5493	11.47	3.45	7.46	41.116	-8.49366	18.712	2	1	2	3	2
HG007	20.2857	306.368	27.8317	2.39	48.1967	1.66417	7.28583	5.353	23.705	26.54	3.85	5	7	1	43.3883	-9.316	23.6792	12.88	2.2	7.54	36.9002	-8.97309	19.3059	1	1	2	3	2
HG008	14.4625	276.05	30.2695	3.18636	46.7541	1.95023	7.11688	3.63929	25.4583	25.59	3.54	4	5	5	45.7775	-9.92	25.8831	9.94	2.83	6.385	36.5479	-8.64714	18.5561	1	3	2	2	2
HG009	15.1654	344.19	36.6241	2.95417	44.0805	1.66295	6.9575	4.33056	25.865	27.31	3.96	3	5	1	41.3382	-10.3609	27.6264	4.87	3.51	4.19	37.4261	-8.83067	21.5573	1	3	2	2	2
HG010	19.8988	299	32.71	3.11	46.697	2.093	6.35	4.5	24.3867	25.5483	3.66	4	3	3	41.077	-10.053	25.733	3.17	1.68	2.425	37.1613	-8.94604	20.8693	2	2	2	2	2
HG011	16.75	299.083	30.875	2.83875	46.3687	2.64	7.2975	4.62929	24.26	25.75	4.18	4	5	3	40.0542	-8.55312	23.9517	2	2.72	2.36	37.1548	-9.01292	20.8674	2	1	2	2	2
HG013	19.4917	364.483	35.0179	3.17042	45.9386	2.53339	6.83333	4.627	26.6025	28.1363	4.11	5	3	5	39.585	-8.677	24.9065	8.19	3.43	5.81	35.1904	-8.65901	25.1181	2	3	2	3	2
HG014	18.3095	338.175	32.5507	2.84929	47.9414	2.73107	7.28214	4.5055	26.205	38.835	3.855	3	3	1	41.7903	-9.866	25.4827	11.79	3.35	7.57	35.9727	-8.2476	20.2783	1	1	2	3	2
HG015	21.4792	329.984	32.6956	3.03853	48.8812	1.68338	6.99676	4.03923	23.665	25.275	3.88571	5	5	9	45.4215	-10.5995	27.4485	23.29	5.34	14.315	35.7704	-8.88603	19.4819	1	1	2	2	2
HG016	21.1234	319.755	29.105	2.71	46.355	1.673	6.6135	4.82375	25.535	27.355	4.12722	3	3	7	41.2222	-9.90653	26.3606	31.22	3.22	17.22	37.6074	-9.50888	21.7648	2	3	2	2	2
HG017	22.75	337.395	30.61	2.465	51.6045	1.626	6.098	4.71583	21.9286	21.6	3.96429	4	5	5	39.8942	-8.99104	26.1217	8.14	3.02	5.58	41.1867	-8.52249	18.9657	2	2	2	2	3
HG019	30.3036	289.045	29.9809	2.80227	47.2314	1.89955	6.37	4.52818	24.6133	24.8217	3.76462	3	5	5	37.4283	-8.04396	23.5078	8.76	2.45	5.605	37.2818	-9.5739	21.706	2	1	2	2	2
HG020	23.25	317.988	31.1817	2.41167	48.8625	2.3125	6.5825	4.4	26.77	25.7	3.85	3	5	3	39.7313	-8.86072	28.135	13.44	3.06	8.25	37.2027	-9.06092	20.9126	3	3	2	2	2
HG023	20.3958	356.865	36.635	3.005	45.198	2.0845	6.179	4.655	25.69	25.91	3.525	3	5	3	45.2725	-10.005	28.1062	5.08	2.91	3.995	38.0044	-9.14978	22.5481	1	1	2	2	2
HG024	15.3239	288.511	31.2223	3.08591	44.6218	2.33545	6.47727	4.22889	27.675	28.7	3.38667	3	5	5	38.8218	-8.48643	21.8059	13.1554	2.89694	8.02986	36.9616	-9.95537	21.8184	2	2	2	2	2
HG025	20.5714	350.066	40.3417	3.57583	43.9885	2.93275	6.53417	5.0485	24.085	24.445	3.79071	2	3	1	41.525	-7.98964	24.9768	13.1554	2.89694	8.02986	34.98	-8.45796	17.7524	2	1	1	2	2
HG026	14.625	322.159	39.79	3.245	42.9682	2.98136	5.79909	4.3855	25.98	25.38	3.925	3	3	3	41.004	-7.99514	22.856	34.76	1.76	18.26	34.7618	-8.81239	18.2319	2	1	1	2	2
HG027	14.75	327.285	33.4	2.8675	46.5718	2.13612	6.01472	4.12967	25.24	24.325	3.7925	5	5	3	41.9934	-9.90844	25.9972	7.28	2.54	4.91	37.4611	-8.89023	20.2716	1	2	2	3	2
HG028	14	309.285	29.965	2.085	50.625	2.775	6.8675	5.595	22.87	24.2	4.415	4	3	1	38.835	-9.44666	25.9083	13.81	2.45	8.13	28.6883	-7.435	17.5	3	1	2	3	2
HG029	20.75	309.135	29.8767	2.47071	47.21	2.65321	6.48857	4.222	27.3417	29.2133	3.82667	3	5	3	43.4008	-8.2375	25.3533	17.99	2.6	10.295	36.686	-9.18988	19.2532	2	3	2	2	2
HG032	23.1143	347.871	30.9175	2.62167	48.1646	2.16208	5.90958	4.72111	25.79	26.93	3.85	3	3	3	48.6245	-9.62273	28.8655	27.63	3.09	15.36	36.6437	-8.7831	19.8905	2	1	2	2	2
HG035	17.3929	354.575	31.37	2.835	49.38	2.1905	6.674	4.63	27.05	25.475	3.82	4	7	3	40.114	-8.602	26.295	19.28	3.08	11.18	40.4383	-8.83556	20.2408	2	2	2	2	2
HG038	22.7917	313.025	32.3708	2.60864	47.3595	2.04386	5.85318	4.3505	25.88	28.61	3.63214	3	5	3	41.9067	-9.8275	27.9678	7.72	3.05	5.385	38.2447	-9.00995	22.5067	2	3	2	3	2
HG040	17.7417	280.333	31.585	2.5375	45.9733	2.21354	5.50208	4.13938	25.66	27.135	3.75833	3	5	3	39.5218	-9.44205	27.0886	10.47	2.38	6.425	36.2358	-8.71867	18.6326	2	3	2	3	2
HG043	27	292.6	28.06	2.985	48.4175	2.0025	6.735	5.0775	24.2583	24.405	3.775	4	7	1	39.5317	-8.6725	25.8417	19.52	2.11	10.815	34.7392	-9.42681	18.6424	1	2	2	3	2
HG044	17.5208	277.165	27.6667	2.23833	45.7714	2.29393	7.17818	3.97385	26.285	26.135	3.87269	3	5	5	41.6135	-10.2781	28.2727	33.21	1.11	17.16	34.3686	-8.82649	18.7777	2	3	2	2	2
HG045	18.9286	286.59	28.535	2.52	45.453	1.9335	6.925	5.79944	24.37	25.655	3.74556	3	5	1	42.4581	-9.83188	28.7794	19.66	3.29	11.475	39.0458	-11.7967	20.2542	1	1	2	3	2
HG046	26.25	226.798	23.955	2.53833	49.6854	1.84	6.47375	3.605	20.1857	21.0993	3.71182	3	7	1	43.1696	-9.04667	25.1404	17.43	2.98	10.205	38.3214	-12.4711	21.999	1	1	6	3	2
HG047	20.3492	330.979	28.9714	2.48571	49.9943	2.38357	7.05429	4.41571	24.6688	25.1062	4.11429	3	5	3	41.07	-8.534	24.887	11.89	2.58	7.235	39.7194	-12.0819	17.5925	1	2	2	2	2
HG048	19.6944	294.836	28.975	2.43824	49.3479	1.46485	8.99412	5.09531	26.115	26.345	4.74375	4	3	3	42.475	-9.46941	23.0994	16.88	3.44	10.16	37.2041	-12.5478	20.8615	1	2	2	2	2
HG049	22.5873	338.8	31.4639	2.71538	48.1019	1.69942	7.336	5.04654	24.915	26.76	4.21818	4	3	3	43.2863	-9.40267	24.339	13.68	3.32	8.5	40.1763	-12.9064	24.778	1	2	2	2	2
HG051	22.25	342.113	35.4525	2.86364	46.9455	2.06818	7.18273	3.81458	29.35	30.055	4.11833	4	3	5	43.6213	-10.1594	28.6581	10.68	1.75	6.215	30.5117	-10.0167	22.89	1	2	2	2	2
HG052	21.4943	352.074	34.3114	2.84241	46.3991	2.07454	6.71407	4.46056	27.385	28.795	4.1525	3	3	3	44.6363	-10.9468	28.9013	21.58	2.51	12.045	31.7929	-7.23143	22.5771	1	3	2	2	2
HG053	17.9375	343.545	31.42	2.68615	49.4785	2.04731	6.69	4.55778	25.96	26.07	4.065	4	5	5	43.3765	-9.23	26.2945	13.1554	2.89694	8.02986	29.3314	-9.2	19.4	2	2	2	2	2
HG054	23.1875	311.736	34.1419	2.59167	44.2923	2.58617	6.04406	4.158	24.665	25.98	3.985	3	7	5	42.1654	-9.56423	27.7427	5.23	5.34	5.285	31.8817	-9.485	21.3333	1	1	2	2	2
HG055	24.0625	327.101	29.5986	2.83857	48.9221	2.13089	7.06545	4.53409	24.24	25.64	3.66227	4	3	1	43.8538	-9.07269	27.5723	19.06	2.59	10.825	37.0454	-9.97069	21.2226	1	1	2	2	2
HG057	17.1167	285.366	25.3867	2.24833	51.6367	1.84042	7.574	4.56083	25.205	38.52	3.62333	3	5	5	42.5993	-9.17	25.0736	13.1554	2.89694	8.02986	31.9013	-10.3138	22.6713	1	3	2	3	2
HG058	22.8839	253.447	27.0225	2.46875	43.3312	2.17281	6.1275	3.98625	25.39	26.12	4.10875	5	5	7	40.0769	-9.09938	24.73	16.75	3.32	10.035	29.34	-9.87	20.1	2	3	2	2	2
HG059	17.8786	275.449	28.3014	2.90786	50.3271	2.12679	6.845	5.57375	22.93	24.65	3.29833	2	7	3	38.605	-8.538	26.208	1.01	1.84	1.425	32.49	-10.285	20.1333	2	1	6	2	2
HG062	22.4286	321.621	31.1909	2.86818	50.9136	2.28864	7.36727	4.97375	24.9747	25.5123	3.55	3	5	5	40.4893	-6.99786	24.8293	13.1554	2.89694	8.02986	44.2905	-15.164	23.6795	2	1	2	2	2
HG064	16.8036	287.118	30.165	2.59286	45.5343	1.81107	7.46	4.392	28.2778	29.95	3.805	4	7	5	44.2731	-8.62438	25.6775	19.15	2.24	10.695	32.2667	-9.79889	22.3622	1	2	2	2	2
HG065	20.6375	324.565	31.4091	2.97545	45.8773	2.76455	6.52773	4.06875	28.355	29.265	3.8325	4	5	3	40.3218	-9.18273	25.3177	18.63	3.78	11.205	30.58	-9.7	19.2975	2	3	2	2	2
HG067	19.4675	344.147	35.5817	2.77846	43.8627	2.49769	6.18192	4.08958	25.485	27.275	3.765	4	5	3	42.9661	-9.2225	25.2382	17.24	3.07	10.155	30.023	-8.67222	17.601	2	2	2	2	2
HG068	17.4375	271.286	29.7	2.87188	44.7881	2.31328	6.24563	4.60875	23.9521	24.9646	4.07857	3	3	1	41.2888	-9.54038	25.2985	20.81	2.94	11.875	32.6271	-9.39833	21.2486	2	1	2	2	2
HG069	22.1458	327.852	32.0193	2.28063	46.9059	2.00844	6.16969	3.65533	28.7	27.995	3.55333	4	5	1	42.36	-9.41615	25.4331	12.56	3.98	8.27	31.9688	-9.05375	21.635	2	2	2	2	2

## Sheet: Supplementary Table 3
Supplementary Table 3: Comprehensive score ranking of germplasm resources of angled luffa
Name	Rank	Score	Name	Rank	Score	Name	Rank	Score	Name	Rank	Score
HC036	1	2.03225	HG052	53	0.59113	HG068	105	0.225206	HM025	157	-0.527104
HC025	2	1.53915	HG069	54	0.583055	HC124	106	0.219257	HF007	158	-0.561178
HC007	3	1.45039	HC101	55	0.579501	HG054	107	0.214229	HF008	159	-0.632313
HG048	4	1.26578	HF003	56	0.571643	HM021	108	0.210448	HC138	160	-0.676411
HC117	5	1.2218	HG047	57	0.565307	HC001	109	0.205859	LC079	161	-0.739215
HC084	6	1.15869	HG029	58	0.555543	HG040	110	0.202312	LC022	162	-0.752697
HC057	7	1.15007	HC088	59	0.555299	HM034	111	0.189118	LC012	163	-0.774866
HG057	8	1.13965	HC043	60	0.550092	HC070	112	0.173673	HF009	164	-0.878988
HM027	9	1.13892	HG016	61	0.534716	HM011	113	0.17014	LC058	165	-0.910164
HG007	10	1.13659	HC097	62	0.533779	HG058	114	0.164227	LC009	166	-0.94733
HC055	11	1.11075	HC083	63	0.514293	HC023	115	0.145398	LC040	167	-0.974133
HG014	12	1.07476	HC030	64	0.498559	HG010	116	0.136159	LC044	168	-1.01235
HG049	13	0.991733	HM031	65	0.497701	HM012	117	0.135937	HC128	169	-1.02208
HC031	14	0.968944	HG011	66	0.49654	HM038	118	0.126685	HF011	170	-1.0536
HG045	15	0.961891	HG053	67	0.495706	HC119	119	0.118456	HF012	171	-1.08944
HC091	16	0.94745	HC044	68	0.494549	HC027	120	0.115908	LC057	172	-1.09915
HG028	17	0.94306	HC033	69	0.494308	HG001	121	0.1157	LC043	173	-1.15676
HC116	18	0.942031	HG015	70	0.487745	HC064	122	0.111916	LC023	174	-1.18016
HC080	19	0.93519	HC108	71	0.478567	HM010	123	0.105695	LC059	175	-1.19682
HG017	20	0.93341	HM029	72	0.466824	HM035	124	0.0904972	LC010	176	-1.20386
HC107	21	0.880609	HG004	73	0.461826	HC040	125	0.0861576	LC021	177	-1.20685
HC019	22	0.871409	HC067	74	0.458776	HM015	126	0.0701326	LC013	178	-1.22952
HC009	23	0.857241	HM030	75	0.429157	HG003	127	0.0691834	LC027	179	-1.23708
HM028	24	0.843409	HC029	76	0.398796	HM005	128	0.0573743	LC070	180	-1.25054
HC100	25	0.839526	HG044	77	0.398634	HC012	129	0.056735	LC045	181	-1.33817
HG032	26	0.839426	HC095	78	0.382093	HG067	130	0.0384689	LC026	182	-1.35097
HG062	27	0.811688	HM024	79	0.3802	HM001	131	-0.000729737	LC067	183	-1.40042
HC024	28	0.801258	HM037	80	0.377899	HC130	132	-0.0265251	LC061	184	-1.43745
HG055	29	0.800496	HC093	81	0.377375	HC008	133	-0.0369143	LC047	185	-1.4394
HC049	30	0.786474	HC115	82	0.366147	HG008	134	-0.0493796	LC031	186	-1.44244
HC103	31	0.782032	HC003	83	0.357928	HM008	135	-0.104233	LC048	187	-1.44706
HC046	32	0.766043	HM018	84	0.347304	HG024	136	-0.104478	LC028	188	-1.44897
HM014	33	0.753515	HG019	85	0.340568	HC137	137	-0.114153	LC008	189	-1.45334
HC089	34	0.738383	HC094	86	0.330748	HF005	138	-0.140727	LC037	190	-1.49843
HC086	35	0.725753	HG027	87	0.3307	HM033	139	-0.144815	LC053	191	-1.50416
HG043	36	0.711952	HC073	88	0.315442	HC062	140	-0.154281	LC036	192	-1.57262
HG013	37	0.711912	HC121	89	0.310177	HC154	141	-0.1608	LC019	193	-1.60044
HG046	38	0.702928	HC071	90	0.308932	HM036	142	-0.172371	LC066	194	-1.62016
HG020	39	0.698789	HC041	91	0.306695	HM004	143	-0.179012	LC020	195	-1.62937
HG035	40	0.691937	HC047	92	0.304538	HM013	144	-0.186174	LC062	196	-1.66832
HG006	41	0.674052	HG065	93	0.303335	HC078	145	-0.190633	LC029	197	-1.67087
HG051	42	0.668975	HC011	94	0.299411	HM032	146	-0.21745	LC063	198	-1.79271
HG064	43	0.664295	HC112	95	0.294583	HG025	147	-0.223298	LC050	199	-1.83676
HC085	44	0.66273	HG023	96	0.292861	HM016	148	-0.265175	LC039	200	-1.96775
HM026	45	0.658197	HM022	97	0.287507	HM019	149	-0.265344	LC032	201	-1.99033
HG038	46	0.653001	HG002	98	0.285013	HC126	150	-0.285334	LC082	202	-2.04734
HC099	47	0.651145	HG059	99	0.266478	HF010	151	-0.306998	LC005	203	-2.10355
HC151	48	0.648588	HM009	100	0.261457	LC054	152	-0.321599	LC069	204	-2.16473
HM007	49	0.632304	HC016	101	0.240893	HG026	153	-0.341694	LC016	205	-2.82552
HC021	50	0.613823	HC054	102	0.237679	HC092	154	-0.425182
HC066	51	0.613213	HM023	103	0.235065	HC069	155	-0.498967
HC105	52	0.592552	HG009	104	0.228111	HF001	156	-0.526061
Note: Four resources did not participate in the ranking due to missing data on certain traits

## Sheet: Supplementary Table 4
Supplementary Table 4: Correlation coefficients between 30 comprehensive traits and comprehensive value (F-value)
Trait	Correlation coefficient	Trait	Correlation coefficient
First female flower bearing node	0.406**	Fruit basal color L*	0.791**
Weight per fruit	-0.123	Fruit basal color A*	0.441**
Fruit length	-0.785**	Fruit basal color B*	0.163*
Length of fruit end	-0.402**	Leaf color L*	0.155*
Fruit diameter	0.796**	Leaf color A*	-0.113
Rib depth of fruit	-0.267**	Leaf color B*	0.287**
Fruit flesh thickness	0.550**	Maturity	0.329**
Fruit firmness	0.666**	Ribbing color	-0.422**
Leaf length	0.049	Fruit shape	0.176*
Leaf width	0.172*	Shape of fruit end	0.041
Soluble solid matter content	0.681**	Shape of fruit top	0.661**
Vc content	0.152*	Size of fruit mottling	0.763**
Total protein content	0.185*	Resistance to ToLCNDV	-0.113
Total saponin content	0.204**	Resistance to downy mildew	-0.583**
* and ** mean difference significant (P < 0.05）or extremely significant (P < 0.01）at traits with F-value

## Sheet: Supplementary Table 5
Supplementary Table 5: Quality evaluation of resequencing data from 209 germplasm of angled luffa
Sample	Raw bases(bp)	Clean bases(bp)	Effective rate(%)	Error rate(%)	Q20(%)	Q30(%)	GC content(%)
HC001	18588760500	18505111200	99.55	0.02	99.25	97.41	37.41
HC003	17557404900	17451597600	99.4	0.02	99.18	97.19	37.95
HC007	17735171100	17619914400	99.35	0.02	99.22	97.32	37.72
HC008	15846738000	15747028200	99.37	0.02	99.09	96.92	37.67
HC009	18685621800	18581658900	99.44	0.02	99.13	97	37.31
HC011	15668053200	15582743400	99.46	0.02	99.4	97.81	37.8
HC012	18231332700	18138156900	99.49	0.02	99.18	97.18	37.41
HC016	20567664600	20456490600	99.46	0.02	99.3	97.56	37.7
HC019	20757782700	20657317200	99.52	0.02	99.25	97.4	38.03
HC021	18636896700	18532632300	99.44	0.02	99.28	97.51	37.26
HC023	20724875400	20586571800	99.33	0.02	99.22	97.37	38.08
HC024	23085423900	22963864200	99.47	0.02	99.38	97.86	37.86
HC025	23561882700	23452893600	99.54	0.02	99.06	96.77	37.8
HC027	18912350100	18793969200	99.37	0.02	99.13	97	38.37
HC029	15479591700	15387153900	99.4	0.02	99.32	97.66	38.28
HC030	16055711400	15939698100	99.28	0.02	99.2	97.26	38.34
HC031	20303735400	20153613000	99.26	0.02	99.25	97.41	38.57
HC033	23724429000	23547861300	99.26	0.02	99.22	97.3	38.62
HC036	19909796700	19799173800	99.44	0.02	99.22	97.3	37.53
HC040	18459991200	18349978200	99.4	0.02	99.31	97.63	37.98
HC041	19156242000	19048045500	99.44	0.02	99.33	97.66	37.86
HC043	23832520200	23694819900	99.42	0.02	99.17	97.11	38.34
HC044	17578423800	17477364000	99.43	0.02	99.22	97.25	38.26
HC046	17264354400	17179482600	99.51	0.02	98.94	96.29	37.85
HC047	20650413000	20532334500	99.43	0.02	99.17	97.07	38.21
HC049	17104052700	17013953400	99.47	0.02	99.18	97.13	38.32
HC053	19701551400	19561689900	99.29	0.02	99.15	97.02	38.99
HC054	18562722600	18464326800	99.47	0.02	99.19	97.14	37.28
HC055	18781934400	18652988100	99.31	0.02	99.11	96.85	38.98
HC057	18477978000	18379646700	99.47	0.02	99.22	97.27	38.06
HC062	22723916100	22560519600	99.28	0.02	99.12	96.91	38.98
HC064	19900552200	19780358700	99.4	0.02	99.18	97.12	38.43
HC066	20426384700	20301480900	99.39	0.02	99.22	97.28	38.38
HC067	15942124500	15858261000	99.47	0.02	99.34	97.58	37.8
HC069	21556961100	21437894100	99.45	0.02	99.25	97.39	38.6
HC070	17683159200	17584147800	99.44	0.02	99.17	97.12	37.84
HC071	16152499500	16060530600	99.43	0.03	98.98	96.41	38.27
HC073	19375316100	19283478000	99.53	0.02	99.16	97.03	38.19
HC078	14684031000	14599736400	99.43	0.02	98.89	96.44	38.3
HC080	15528254700	15416595000	99.28	0.02	98.75	96.05	38.99
HC083	14919979800	14858392800	99.59	0.02	98.88	96.41	37.39
HC084	15013384500	14931004500	99.45	0.03	98.7	95.86	37.28
HC085	15301010100	15202419300	99.36	0.02	98.81	96.2	38.35
HC086	15037169400	14966608800	99.53	0.02	98.8	96.16	37.83
HC088	14587052700	14502341400	99.42	0.02	98.76	96.05	37.66
HC089	14841984600	14762522400	99.46	0.02	99.09	96.95	37.48
HC091	15194431200	15121300800	99.52	0.02	99.07	96.87	37.45
HC092	15271414200	15189695400	99.46	0.02	99.05	96.71	37.11
HC093	19755693000	19650721800	99.47	0.02	99.21	97.2	37.05
HC094	14512653300	14437172700	99.48	0.03	98.73	95.94	37.33
HC095	14559864900	14483024700	99.47	0.02	98.74	96.03	37.41
HC097	14733876600	14673594300	99.59	0.02	98.82	96.26	37.34
HC099	14251874700	14182427100	99.51	0.03	98.5	95.3	37.03
HC100	14579480100	14502456600	99.47	0.03	98.69	95.83	37.12
HC101	14843224800	14780797800	99.58	0.02	98.73	95.98	37.53
HC103	16376611800	16289370000	99.47	0.02	99.27	97.38	37.82
HC105	14193955200	14115375300	99.45	0.02	99.09	96.91	37.42
HC107	15603545100	15517853400	99.45	0.02	99.12	96.97	37.81
HC108	14604429300	14519801100	99.42	0.02	99.09	96.92	37.94
HC112	17453387700	17380285800	99.58	0.02	98.84	96.45	37.41
HC115	15739902600	15663445200	99.51	0.02	99.02	96.62	37.67
HC116	20078184300	19936469400	99.29	0.02	99.35	97.69	38.16
HC117	18033414300	17934023100	99.45	0.02	99.19	97.16	37.36
HC119	16518275700	16425443100	99.44	0.02	99.03	96.59	37.58
HC121	15288167700	15184175100	99.32	0.02	98.84	96.45	38.12
HC124	18618408000	18519570900	99.47	0.02	99.24	97.32	37.77
HC126	14991768300	14910511500	99.46	0.03	99.03	96.62	37.42
HC128	16313917200	16210565100	99.37	0.02	98.85	96.5	39.18
HC130	15750580800	15659499000	99.42	0.02	98.81	96.37	38.08
HC137	22782192000	22676783400	99.54	0.02	99.28	97.47	38.29
HC138	16008339600	15925232700	99.48	0.02	99.31	97.52	38.3
HC151	14284142700	14202558300	99.43	0.02	99.1	96.94	38.35
HC154	16364947200	16264553100	99.39	0.02	99.16	97.05	38.11
HF001	16381280700	16282219800	99.4	0.02	99.13	97.02	38.2
HF003	18758570100	18635421000	99.34	0.02	99.27	97.47	37.94
HF005	20059784700	19940526600	99.41	0.02	99.22	97.3	37.94
HF007	19706242500	19584671700	99.38	0.02	99.28	97.53	38.7
HF008	17141858400	17052098400	99.48	0.02	99.28	97.5	38.24
HF009	17486121900	17381684400	99.4	0.02	99.28	97.53	37.48
HF010	20408349900	20252504400	99.24	0.02	99.18	97.19	38.62
HF011	15106055700	15021457800	99.44	0.02	99.28	97.53	37.92
HF012	22984458000	22847304600	99.4	0.02	99.2	97.29	37.72
HG001	19934999700	19785716100	99.25	0.02	99.12	96.89	38.7
HG002	19431433200	19298180700	99.31	0.02	99.13	96.92	38.64
HG003	25240343100	25063452000	99.3	0.02	99.13	96.95	38.6
HG004	14554341000	14450400300	99.29	0.02	99.11	96.86	39.05
HG006	15304937400	15125506800	98.83	0.03	98.84	96	37.62
HG007	19279129500	19172907600	99.45	0.02	99.41	97.84	37.97
HG008	15021872400	14911010700	99.26	0.02	99.06	96.83	38.99
HG009	14713863600	14616920700	99.34	0.02	99.16	97.16	37.48
HG010	20658792000	20519973000	99.33	0.02	99.36	97.67	37.78
HG011	15594681000	15471966000	99.21	0.02	99.23	97.4	38.42
HG013	14082369900	13987615200	99.33	0.02	99.14	97.09	38.29
HG014	14592723900	14495026800	99.33	0.02	99.11	96.98	37.64
HG015	17322453300	17192260800	99.25	0.02	99.04	96.78	38.31
HG016	14757673800	14561140200	98.67	0.02	99.08	96.95	36.95
HG017	13763116800	13661582700	99.26	0.02	99.16	97.16	37.34
HG019	15813429600	15717675000	99.39	0.02	99.38	97.75	38.38
HG020	15659060400	15553047600	99.32	0.02	99.18	97.19	38.11
HG023	14699976000	14567507400	99.1	0.02	99.21	97.33	38.41
HG024	14132847900	14052675600	99.43	0.02	99.15	97.12	37.87
HG025	15333135600	15245469300	99.43	0.02	99.42	97.9	38.11
HG026	14994601200	14896952100	99.35	0.02	99.16	97.15	37.85
HG027	15741187800	15650816400	99.43	0.02	99.13	97	38.8
HG028	17845727700	17705897100	99.22	0.02	99.41	98.02	37.52
HG029	15787917600	15640811100	99.07	0.02	99.19	97.28	37.15
HG032	14762040900	14646067200	99.21	0.02	99.18	97.2	38.73
HG035	15297114900	15206577300	99.41	0.02	99.12	96.96	38.32
HG038	14412988500	14316800100	99.33	0.02	99.08	96.86	38.5
HG040	15511238100	15413689800	99.37	0.02	99.16	97.15	37.63
HG043	13873969200	13757422800	99.16	0.02	98.85	96.2	38.83
HG044	17465964000	17309556300	99.1	0.02	99.34	97.78	38.09
HG045	14389235100	14284284900	99.27	0.02	99.12	97.02	38.62
HG046	14922092400	14821391700	99.33	0.02	99.22	97.34	38.05
HG047	14190235500	14071717200	99.16	0.02	99.06	96.83	39.21
HG048	14825630700	14668593600	98.94	0.02	99.09	96.93	38.55
HG049	15563916300	15468568200	99.39	0.03	99.01	96.59	38.25
HG051	14961527100	14882472000	99.47	0.02	99.05	96.72	38.25
HG052	16679739900	16578980400	99.4	0.02	99.4	97.83	38.59
HG053	16694019300	16601601000	99.45	0.02	99.37	97.7	37.78
HG054	14925067500	14809713900	99.23	0.02	99.06	96.74	39.17
HG055	18279150600	18146226900	99.27	0.02	99.12	97	38.76
HG057	15156353700	15051376500	99.31	0.02	99.02	96.68	38.5
HG058	15371926500	15283920600	99.43	0.02	99.12	96.87	38.09
HG059	14924625300	14786629200	99.08	0.03	98.94	96.34	38.56
HG062	15603815100	15498047400	99.32	0.02	99.15	97.12	37.61
HG064	15891585900	15793112700	99.38	0.02	98.91	96.31	37.95
HG065	15166854300	15061342200	99.3	0.02	99.01	96.63	38.5
HG067	14910133200	14817722700	99.38	0.02	99.06	96.75	38.64
HG068	14778057300	14682247200	99.35	0.02	99.11	96.98	38.41
HG069	15681613500	15583800300	99.38	0.02	99.01	96.67	37.52
HM001	21397380900	21268042500	99.4	0.02	99.15	96.99	37.55
HM004	14900033700	14816266200	99.44	0.02	99.09	96.78	37.72
HM005	15649090200	15556621800	99.41	0.02	99.18	97.15	38.32
HM007	16632401700	16533825000	99.41	0.02	99.16	97.03	37.66
HM008	19079843400	18959292000	99.37	0.02	99.23	97.28	38.47
HM009	18062682300	17955822000	99.41	0.02	99.23	97.27	38.22
HM010	17860661100	17790284400	99.61	0.02	99.31	97.57	37.7
HM011	20154066600	20032106700	99.39	0.02	99.25	97.35	37.83
HM012	15292701600	15205918500	99.43	0.02	99.03	96.68	37.81
HM013	15773076900	15681068400	99.42	0.02	99.44	98	37.91
HM014	19215166800	19063688400	99.21	0.02	99.16	97.06	39.34
HM015	15115648800	15034325700	99.46	0.02	99.06	96.73	37.72
HM016	27734384400	27578025300	99.44	0.02	99.25	97.34	38.23
HM017	14962634400	14898627600	99.57	0.02	99.23	97.28	38.23
HM018	15297999000	15213416700	99.45	0.02	99.22	97.27	37.78
HM019	21291973500	21186851400	99.51	0.02	99.24	97.31	37.44
HM021	20593979100	20483013300	99.46	0.02	99.09	96.78	38.08
HM022	19773716700	19668992100	99.47	0.02	99.3	97.52	38.03
HM023	17806572300	17707851600	99.45	0.02	99.23	97.28	38.09
HM024	16565502600	16466502000	99.4	0.02	99.3	97.5	38.18
HM025	19960304700	19851221700	99.45	0.02	99.09	96.82	37.86
HM026	19361480400	19249024500	99.42	0.02	99.25	97.34	37.79
HM027	18329957400	18222373800	99.41	0.02	99.23	97.25	38.02
HM028	36154203300	35887544100	99.26	0.03	99.07	96.62	37.81
HM029	36723500400	36473452800	99.32	0.03	98.94	96.13	38.58
HM030	38273640900	38037325500	99.38	0.02	99.09	96.69	38.12
HM031	21401592600	21266523900	99.37	0.02	99.23	97.16	38.48
HM032	16549954500	16422823800	99.23	0.03	99.12	96.79	39.54
HM033	26380005900	26196866100	99.31	0.03	99.14	96.87	39.02
HM034	31611399000	31383084600	99.28	0.02	99.23	97.13	39.09
HM035	21512083800	21363369000	99.31	0.02	99.23	97.29	38.72
HM036	17426512200	17303688000	99.3	0.02	99.19	97.15	38.76
HM037	25202400600	25023515700	99.29	0.02	99.17	97.06	38.58
HM038	24719425200	24543594300	99.29	0.02	99.2	97.19	37.86
LC005	15097257900	15030644100	99.56	0.03	99.11	96.87	37.12
LC008	18069695100	17976263400	99.48	0.02	99.16	97.05	37.49
LC009	17288782200	17175942600	99.35	0.02	99.16	97.03	38.94
LC010	16272347100	16196940900	99.54	0.02	99.15	97	37.67
LC012	16302157500	16224401100	99.52	0.02	99.14	96.97	37.3
LC013	19709421900	19621085100	99.55	0.02	99.22	97.28	37.89
LC016	17267368200	17180876400	99.5	0.02	99.05	96.66	37.81
LC019	16760085600	16675012200	99.49	0.02	99.16	97.03	37.66
LC020	14198093400	14131088400	99.53	0.02	99.13	96.91	37.59
LC021	17320720800	17251464900	99.6	0.02	99.17	97.09	37.31
LC022	20025171900	19911550800	99.43	0.02	99.41	97.83	38.03
LC023	17960286600	17873580000	99.52	0.02	99.16	97.05	37.53
LC026	18409744500	18266992200	99.22	0.02	99.16	97.08	39.19
LC027	16358498100	16251231000	99.34	0.02	99.02	96.59	38.71
LC028	14881716900	14796294300	99.43	0.02	99.19	97.15	37.91
LC029	15042758700	14966822700	99.5	0.02	99.07	96.73	37.39
LC031	16127663400	16045520700	99.49	0.03	99.06	96.7	37.34
LC032	17050265400	16964442000	99.5	0.02	99.19	97.12	37.66
LC036	19191820800	19059563400	99.31	0.02	99.09	96.83	38.8
LC037	15178673700	15118995000	99.61	0.02	99.04	96.64	37.36
LC039	17535309300	17428008300	99.39	0.02	99.11	96.88	38.24
LC040	18161613300	18017517600	99.21	0.02	99.16	97.11	38.25
LC043	20920541400	20798061300	99.41	0.02	99.28	97.52	37.38
LC044	19554608400	19439971200	99.41	0.02	99.19	97.19	37.58
LC045	21674339400	21541770600	99.39	0.02	99.27	97.48	37.64
LC047	27651078900	27496821900	99.44	0.02	99.19	97.18	37.65
LC048	20853791100	20752466100	99.51	0.02	99.19	97.22	37.97
LC050	22076013000	21952789200	99.44	0.02	99.19	97.24	38.06
LC053	16117036800	15993355500	99.23	0.02	99.22	97.3	38.56
LC054	19056122100	18942138000	99.4	0.02	99.18	97.18	37.8
LC055	24872904900	24725165100	99.41	0.02	99.33	97.69	38.29
LC057	20722504200	20608484700	99.45	0.02	99.24	97.39	38
LC058	19921414800	19807412100	99.43	0.02	99.22	97.31	37.46
LC059	15580523700	15504165000	99.51	0.02	99.17	97.15	37.28
LC061	15292544100	15206923500	99.44	0.02	99.2	97.27	37.33
LC062	16432927500	16334666700	99.4	0.02	99.22	97.28	37.82
LC063	24198555900	24063443100	99.44	0.02	99.25	97.4	37.78
LC066	18550711500	18439493700	99.4	0.02	99.25	97.42	37.92
LC067	20110128600	19987078500	99.39	0.02	99.29	97.56	37.89
LC069	14641029900	14556110100	99.42	0.02	99.31	97.62	37.66
LC070	18725327400	18619066500	99.43	0.02	99.27	97.48	38.28
LC073	20231330100	20106903300	99.38	0.02	99.31	97.64	37.84
LC079	24928062900	24773885400	99.38	0.02	99.3	97.57	38.14
LC082	18113349600	18012573000	99.44	0.02	99.22	97.31	38.19

## Sheet: Supplementary Table 6
Supplementary Table 6: Sequencing depth and coverage statistics
Sample	Clean_reads	mapped_reads	mapping_rate	Average_depth	Coverage_1X	Coverage_4X
HC001	123367408	122801575	99.54	24.02	94.6	91.1
HC003	116343984	115958833	99.67	22.58	95.06	91.79
HC007	117466096	117207097	99.78	22.25	96.61	94.2
HC008	104980188	104552239	99.59	20.34	95.15	92.11
HC009	123877726	123341779	99.57	23.63	95.62	93.18
HC011	103884956	103080622	99.23	20.33	95.08	91.75
HC012	120921046	120375170	99.55	23.67	94.21	90.73
HC016	136376604	134680744	98.76	25.91	95	92.32
HC019	137715448	135627428	98.48	26.64	94.8	91.36
HC021	123550882	123082729	99.62	23.82	95.21	92.12
HC023	137243812	136813366	99.69	25.12	98.48	97.21
HC024	153092428	152428338	99.57	29.73	94.37	90.99
HC025	156352624	155681200	99.57	30.26	94.55	91.57
HC027	125293128	124853361	99.65	24.47	94.64	91.23
HC029	102581026	102198836	99.63	19.54	97.32	93.95
HC030	106264654	105882821	99.64	21.28	93.45	89.14
HC031	134357420	133938578	99.69	25.81	95.41	92.52
HC033	156985742	156491760	99.69	29.91	95.49	92.94
HC036	131994492	131297174	99.47	25.28	95.22	92.48
HC040	122333188	121881077	99.63	23.75	94.69	91.64
HC041	126986970	126393454	99.53	24.16	95.73	93.29
HC043	157965466	157444013	99.67	30.34	95.83	93.68
HC044	116515760	116251084	99.77	22.01	98.18	96.28
HC046	114529884	114221075	99.73	21.5	98.57	96.87
HC047	136882230	136456404	99.69	25.16	99.49	98.68
HC049	113426356	112748067	99.4	22.27	95.15	91.8
HC053	130411266	130000354	99.68	25.45	95.59	92.7
HC054	123095512	122702065	99.68	23.75	96.02	93.44
HC055	124353254	123974564	99.7	24.51	95.09	91.73
HC057	122530978	122105320	99.65	24.24	94.7	91.33
HC062	150403464	149944038	99.69	29.25	95.46	92.67
HC064	131869058	131055669	99.38	25.5	95.55	92.94
HC066	135343206	134910173	99.68	26.95	93.94	90.47
HC067	105721740	105225859	99.53	20.77	95.23	91.68
HC069	142919294	142414142	99.65	27.99	94.96	92.05
HC070	117227652	116762399	99.6	22.36	97.19	94.42
HC071	107070204	106768653	99.72	20.85	96.19	93.01
HC073	128556520	128136126	99.67	25.73	93.98	90.33
HC078	97331576	97028007	99.69	19.42	94.65	90.27
HC080	102777300	102476802	99.71	19.99	96.36	92.86
HC083	99055952	98825042	99.77	18.7	97.5	95.32
HC084	99540030	99360030	99.82	18.62	98.29	96.53
HC085	101349462	100504438	99.17	18.85	98.72	96.58
HC086	99777392	99555117	99.78	18.88	97.79	95.27
HC088	96682276	96360918	99.67	18.98	95.26	91.64
HC089	98416816	98034450	99.61	19.78	93.37	89.05
HC091	100808672	100578392	99.77	19.04	97.94	95.76
HC092	101264636	100710194	99.45	19.79	94.93	91.6
HC093	131004812	130590631	99.68	25.41	95.73	93.16
HC094	96247818	95958629	99.7	18.72	95.52	92.19
HC095	96553498	96204778	99.64	18.24	98.19	95.09
HC097	97823962	97395312	99.56	19.08	95.44	92.07
HC099	94549514	94167149	99.6	18.33	95.37	92.32
HC100	96683044	96370469	99.68	18.7	95.74	92.9
HC101	98538652	98186124	99.64	19.78	93.41	89.15
HC103	108595800	107816889	99.28	21.27	95.53	92.31
HC105	94102502	93809829	99.69	18.27	95.4	92.03
HC107	103452356	103098205	99.66	20.41	94.8	90.79
HC108	96798674	96475973	99.67	19.26	94.49	90.35
HC112	115868572	115331178	99.54	21.8	97.78	95.43
HC115	104422968	104078516	99.67	21.19	93.33	88.51
HC116	132909796	132106626	99.4	25.68	95.19	92.68
HC117	119560154	118995352	99.53	23.78	93.85	90.37
HC119	109502954	109146119	99.67	20.96	97.08	94.52
HC121	101227834	100846036	99.62	20.08	94.67	90.91
HC124	123463806	122814352	99.47	24.56	93.98	90.21
HC126	99403410	99113835	99.71	19.37	95.25	92.1
HC128	108070434	107674374	99.63	21.66	94.25	90
HC130	104396660	104052961	99.67	20.75	94.27	90.59
HC137	151178556	150175403	99.34	29.46	94.98	91.64
HC138	106168218	105699002	99.56	21.19	94.18	90.21
HC151	94683722	94200124	99.49	18.73	94.82	89.89
HC154	108430354	107829980	99.45	22.06	93.15	88.58
HF001	108548132	108032124	99.52	21.35	94.98	90.3
HF003	124236140	123181814	99.15	24.2	94.17	90.24
HF005	132936844	132264043	99.49	25.74	94.93	91.69
HF007	130564478	129491354	99.18	26.08	93.1	88.54
HF008	113680656	113152985	99.54	21.9	96.27	92.51
HF009	115877896	115236344	99.45	22.5	94.99	91.15
HF010	135016696	134232764	99.42	26.6	94.04	90.14
HF011	100143052	99534774	99.39	20.21	93.2	87.8
HF012	152315364	151499254	99.46	29.47	94.58	91.22
HG001	131904774	131369597	99.59	26.6	94.13	90.17
HG002	128654538	128073694	99.55	25.82	94.31	90.43
HG003	167089680	166277784	99.51	32.77	95.1	92.7
HG004	96336002	95918489	99.57	19.02	95.75	91.43
HG006	100836712	100518948	99.68	19.15	96.76	94
HG007	127819384	127430392	99.7	24.47	96.63	94.21
HG008	99406738	99132065	99.72	19.79	94.81	90.3
HG009	97446138	96921986	99.46	19.13	94.55	90.84
HG010	136799820	136358526	99.68	26.2	95.2	92.93
HG011	103146440	102753989	99.62	20.55	94.61	90.01
HG013	93250768	92925447	99.65	18.55	94.64	89.91
HG014	96633512	96273711	99.63	18.98	95.29	91.12
HG015	114615072	114314470	99.74	22.11	95.54	92.74
HG016	97074268	96793281	99.71	18.86	95.39	92.31
HG017	91077218	90678247	99.56	17.74	95.25	92.3
HG019	104784500	104216646	99.46	21.37	93.27	87.74
HG020	103686984	103376825	99.7	20.12	95.94	92.42
HG023	97116716	96845379	99.72	19.19	95.2	91.07
HG024	93684504	93153639	99.43	18.85	93.99	88.88
HG025	101636462	100966251	99.34	20.71	93.3	88.03
HG026	99313014	98752338	99.44	19.7	94.41	90.04
HG027	104338776	104175305	99.84	19.85	98.56	95.27
HG028	118039314	117616267	99.64	22.56	96.33	93.9
HG029	104272074	103912845	99.66	20.44	94.41	91
HG032	97640448	97135313	99.48	19.57	94.52	89.2
HG035	101377182	100592222	99.23	19.48	96.79	93.13
HG038	95445334	95107756	99.65	19.11	94.56	89.65
HG040	102757932	102231765	99.49	20.17	95.21	91.19
HG043	91716152	91514387	99.78	17.86	97.15	92.68
HG044	115397042	114947366	99.61	22.35	95.76	92.61
HG045	95228566	94892059	99.65	18.72	95.75	91.4
HG046	98809278	98154736	99.34	19.52	94.6	90.17
HG047	93811448	93560880	99.73	18.76	95.29	89.79
HG048	97790624	97454580	99.66	19.33	95.61	90.73
HG049	103123788	102674958	99.56	20.08	96.37	92.36
HG051	99216480	98877990	99.66	19.52	96.18	91.27
HG052	110526536	110000599	99.52	21.71	95.32	91.44
HG053	110677340	110420743	99.77	20.5	98.88	97.63
HG054	98731426	98390869	99.66	20.14	93.87	87.86
HG055	120974846	120180724	99.34	23.55	95.17	91.17
HG057	100342510	100086484	99.74	19.63	95.31	91.72
HG058	101892804	101509339	99.62	20.27	95.53	90.71
HG059	98577528	98094862	99.51	20.2	92.88	87.07
HG062	103320316	102968335	99.66	19.89	95.96	92.87
HG064	105287418	104954721	99.68	20.58	95.93	91.91
HG065	100408948	100096865	99.69	19.68	95.81	91.65
HG067	98784818	98488241	99.7	19.94	94.86	89.23
HG068	97881648	97684995	99.8	18.9	96.91	93.46
HG069	103892002	103579866	99.7	20.3	95.9	92.13
HM001	141786950	141228247	99.61	27.89	94.7	91.59
HM004	98775108	98303304	99.52	19.58	94.82	91.03
HM005	103710812	103189634	99.5	20.59	94.45	90.4
HM007	110225500	109570373	99.41	21.93	94.24	90.42
HM008	126395280	125918854	99.62	24.49	96.4	93.46
HM009	119705480	118981519	99.4	24.2	93.17	88.82
HM010	118601896	118066551	99.55	23.64	94.21	90.49
HM011	133547378	132944105	99.55	26.56	94.06	90.19
HM012	101372790	100976283	99.61	20.35	94	89.37
HM013	104540456	103561853	99.06	20.3	95.77	91.64
HM014	127091256	126648385	99.65	25.15	95.07	91.5
HM015	100228838	99775295	99.55	19.66	95.29	91.38
HM016	183853502	181859838	98.92	35.04	96.29	93.81
HM017	99324184	98682346	99.35	20.23	93.22	88.08
HM018	101422778	100845923	99.43	19.77	96.47	92.46
HM019	141245676	140587497	99.53	28.23	94	90.35
HM021	136553422	135930845	99.54	26.47	95.58	92.88
HM022	131126614	130531539	99.55	25.41	95.77	92.98
HM023	118052344	117526231	99.55	23.36	94.9	91.27
HM024	109776680	109376156	99.64	21.57	95.5	92.09
HM025	132341478	131827102	99.61	26.55	93.96	90.17
HM026	128326830	127851014	99.63	25.19	95.13	92.01
HM027	121482492	120238460	98.98	23.95	94.66	91.06
HM028	239250294	238350682	99.62	46.93	95.81	93.74
HM029	243156352	242269081	99.64	47.97	95.33	92.96
HM030	253582170	251277793	99.09	48.86	96.68	94.88
HM031	141776826	141218904	99.61	28.57	94.51	90.77
HM032	109485492	108541350	99.14	22.61	93.79	88.14
HM033	174645774	173701961	99.46	34.42	95.63	92.99
HM034	209220564	208320371	99.57	41.51	94.85	92.23
HM035	142422460	141896552	99.63	28.26	94.69	91.14
HM036	115357920	114911216	99.61	23.23	94.25	90.07
HM037	166823438	166173998	99.61	31.74	97.66	95.77
HM038	163623962	162601542	99.38	31.73	95.71	93.63
LC005	100204294	99846680	99.64	20.06	94.02	90.18
LC008	119841756	118550099	98.92	23.43	94.43	91.33
LC009	114506284	114124653	99.67	22.81	94.37	90.71
LC010	107979606	106575429	98.7	21.62	93.55	89.24
LC012	108162674	107608671	99.49	21.57	93.83	90.11
LC013	130807234	130302983	99.61	25.94	93.95	90.69
LC016	114539176	114138579	99.65	23.08	93.46	89.47
LC019	111166748	110641422	99.53	21.96	94.76	91.36
LC020	94207256	93863754	99.64	18.96	94.28	89.98
LC021	115009766	114554199	99.6	22.79	94.42	90.98
LC022	132743672	131789912	99.28	26.26	93.92	90.39
LC023	119157200	118667924	99.59	23.66	94.55	90.94
LC026	121779948	121337480	99.64	24.36	94.61	91.02
LC027	108341540	107659931	99.37	21.68	94.33	90.36
LC028	98641962	98309512	99.66	19.72	94.35	90.38
LC029	99778818	99230278	99.45	19.94	94.17	90.35
LC031	106970138	106574348	99.63	21.33	94.38	90.66
LC032	113096280	112704456	99.65	22.48	94.47	90.84
LC036	127063756	126653219	99.68	25.15	94.88	91.54
LC037	100793300	100291518	99.5	19.96	95.29	91.06
LC039	116186722	115799554	99.67	22.98	94.77	91.43
LC040	120116784	119677384	99.63	23.62	94.3	90.91
LC043	138653742	137918089	99.47	26.77	94.89	91.46
LC044	129599808	128832443	99.41	25.24	94.69	91.04
LC045	143611804	143019393	99.59	27.6	95.28	92.43
LC047	183312146	182683611	99.66	35.48	94.67	91.85
LC048	138349774	137854586	99.64	26.99	94.28	91.15
LC050	146351928	145784318	99.61	28.48	94.57	91.61
LC053	106622370	106244981	99.65	20.99	94.84	90.86
LC054	126280920	125813052	99.63	24.69	94.67	91.21
LC055	164834434	164194284	99.61	31.49	95.38	92.71
LC057	137389898	136871043	99.62	26.45	95.3	92.45
LC058	132049414	131451980	99.55	25.75	94.14	90.89
LC059	103361100	102597875	99.26	20.42	94.01	89.88
LC061	101379490	100534586	99.17	19.93	94.1	90.11
LC062	108897778	108455448	99.59	21.45	94.42	90.45
LC063	160422954	159860066	99.65	30.97	95.34	92.54
LC066	122929958	122411545	99.58	23.21	97.01	94.33
LC067	133247190	132713007	99.6	25.83	94.55	91.54
LC069	97040734	96648841	99.6	19.25	94.37	90.48
LC070	124127110	123692307	99.65	24.6	93.68	89.78
LC073	134046022	133280795	99.43	25.91	94.89	91.73
LC079	165159236	164314624	99.49	31.14	96.51	93.84
LC082	120083820	119707405	99.69	23.5	95.21	91.53

## Sheet: Supplementary Table 7
Supplementary Table 7：SNP annotation result statistics
Category	Number of SNPs
Upstream	132648
UTR3	11887
UTR5	6752
Exonic Stop gain	630
Exonic Stop loss	145
Exonic Synonymous	41044
Exonic Non-synonymous	40064
Exonic unknown	692
Intronic	333254
Splicing	293
Downstream	114644
upstream/downstream	7021
Intergenic	3575827
Other	0
ts	2672206
tv	1592695
ts/tv	1.677
Total	4264901

## Sheet: Supplementary Table 8
Supplementary Table 8：Partial SNP locus information
Variant Chromosome ID	Variant Start Position	Variant End Position	Gene Element	Reference Base	Base Type in Sample	Genotype in Sample (hom: homozygous, het: heterozygous)	Variant Call Quality	Base Coverage Depth	Mapping Quality	Variant Confidence
scaffold1	107	107	intergenic	C	T	unknown	391.51	59	34.73	25.36
scaffold1	133	133	intergenic	C	A	hom	1558.64	63	36.37	28.73
scaffold1	2841	2841	intergenic	A	C	unknown	169.8	1	60	27.24
scaffold1	2859	2859	intergenic	C	T	unknown	169.8	1	60	28.2
scaffold1	2914	2914	intergenic	A	G	unknown	223.83	2	50.99	29.56
scaffold1	2917	2917	intergenic	C	A	unknown	223.83	2	50.99	30.62
scaffold1	2964	2964	intergenic	G	A	unknown	146.44	1	60	28.17
scaffold1	4078	4078	intergenic	C	T	unknown	299.11	19	38.94	26
scaffold1	5433	5433	intergenic	G	A	unknown	169.8	2	40	31.98
scaffold1	5436	5436	intergenic	C	A	unknown	169.8	2	40	27.51
scaffold1	5453	5453	intergenic	C	T	unknown	203.83	3	40	29.11
scaffold1	6547	6547	intergenic	C	A	unknown	372.63	9	31	29.03
scaffold1	6551	6551	intergenic	G	A	unknown	372.63	9	31	30.67
scaffold1	6556	6556	intergenic	T	A	unknown	391.77	9	31	26.61
scaffold1	6566	6566	intergenic	T	C	unknown	372.43	9	31	29.2
scaffold1	6569	6569	intergenic	A	C	unknown	391.77	9	31	28.55
scaffold1	6571	6571	intergenic	G	A	unknown	372.63	9	31	34.42
scaffold1	6818	6818	intergenic	A	G	hom	138.6	14	56.61	27.23
scaffold1	6827	6827	intergenic	G	A	hom	163.2	14	25.54	29.52
scaffold1	6912	6912	intergenic	G	A	hom	136.65	21	56.61	31.31
scaffold1	6961	6961	intergenic	T	C	hom	80.8	20	40	31.45
scaffold1	6966	6966	intergenic	G	T	hom	597.07	19	32.32	33.27
scaffold1	6980	6980	intergenic	T	C	hom	457.23	29	32.32	33.85
scaffold1	6983	6983	intergenic	T	C	hom	67.7	30	37	27.08
scaffold1	6997	6997	intergenic	A	T	hom	583.89	32	35.21	25.42
scaffold1	6999	6999	intergenic	C	T	hom	593.06	31	35.21	27.65
scaffold1	7006	7006	intergenic	G	T	hom	521.08	30	33.03	29.48
scaffold1	7054	7054	intergenic	T	C	hom	429.16	24	33.33	33.63
scaffold1	7060	7060	intergenic	A	C	hom	419.04	23	33.33	30.55
scaffold1	7075	7075	intergenic	G	T	hom	206.21	20	29.86	32.62
scaffold1	7078	7078	intergenic	C	T	hom	206.21	20	29.86	29.33
scaffold1	7083	7083	intergenic	A	G	hom	155.9	19	31.18	35.36
scaffold1	7107	7107	intergenic	T	A	hom	278.43	19	34	27
scaffold1	7108	7108	intergenic	A	T	hom	278.43	19	34	30.82
scaffold1	7115	7115	intergenic	T	G	hom	167.36	10	31.18	29.27
scaffold1	33826	33826	intergenic	A	G	unknown	1047.11	105	42.28	35.92
scaffold1	33866	33866	intergenic	A	T	hom	390.5	150	43.15	28.76
scaffold1	33875	33875	intergenic	A	T	hom	761.2	165	42.51	31.54
scaffold1	33877	33877	intergenic	A	T	hom	1305.01	154	42.51	28.86
scaffold1	33884	33884	intergenic	G	T	hom	484.14	155	46.74	34.66
scaffold1	33887	33887	intergenic	A	G	hom	1913.81	173	49.31	29.4
scaffold1	33891	33891	intergenic	T	A	hom	34.97	202	36.61	6.99
scaffold1	33920	33920	intergenic	A	G	hom	424.94	222	48.08	21.53
scaffold1	33929	33929	intergenic	G	C	hom	5632.88	233	50.45	34.87
scaffold1	33933	33933	intergenic	A	G	hom	5576.67	238	50.37	31.04
scaffold1	33954	33954	intergenic	A	G	hom	5041.83	231	50.57	27.86
scaffold1	33963	33963	intergenic	G	T	hom	5171.56	226	50.13	34.17
scaffold1	33976	33976	intergenic	A	T	hom	70.44	237	30.82	23.48
scaffold1	33977	33977	intergenic	A	T	hom	70.28	237	30.82	23.43
scaffold1	33979	33979	intergenic	A	T	hom	392.41	235	43.65	30.19
scaffold1	33990	33990	intergenic	A	T	hom	261.25	227	42.5	26.12
scaffold1	34001	34001	intergenic	T	C	hom	285.29	198	41.09	25.57
scaffold1	34074	34074	intergenic	A	G	hom	259.47	114	42.08	31.67
scaffold1	34077	34077	intergenic	A	T	unknown	1383.43	116	38.48	29.53
scaffold1	34083	34083	intergenic	T	A	hom	256.09	122	42.08	32.63
scaffold1	34084	34084	intergenic	A	G	unknown	567.37	122	35.22	30.36
scaffold1	34096	34096	intergenic	T	A	hom	270.5	137	42.08	28.13
scaffold1	34109	34109	intergenic	A	C	hom	227.96	134	44.83	27.97
scaffold1	34113	34113	intergenic	A	G	hom	32.62	124	24	32.62
scaffold1	34133	34133	intergenic	T	C	unknown	518.15	119	44.06	28.31
scaffold1	34138	34138	intergenic	T	C	unknown	1697.74	111	41.84	35.21
scaffold1	34142	34142	intergenic	C	A	unknown	127.66	118	42.08	35.18
scaffold1	34149	34149	intergenic	T	C	unknown	77.73	116	31.06	29.59
scaffold1	34159	34159	intergenic	G	T	unknown	714.17	109	42.32	32.25
scaffold1	34178	34178	intergenic	G	T	unknown	83.1	87	31.06	34.86
scaffold1	34181	34181	intergenic	A	T	unknown	680.5	86	39.46	32.49
scaffold1	34195	34195	intergenic	A	G	unknown	69.4	61	40	29.05
scaffold1	34210	34210	intergenic	G	A	hom	55.45	67	35	30.31
scaffold1	34214	34214	intergenic	A	G	hom	67.43	59	35	29.84
scaffold1	34269	34269	intergenic	G	A	hom	830.88	119	50.05	29.95
scaffold1	34270	34270	intergenic	G	C	hom	246.58	111	53.1	30.22
scaffold1	34292	34292	intergenic	G	T	hom	74.62	139	60	24.87
scaffold1	34306	34306	intergenic	T	C	hom	70.79	153	60	23.6
scaffold1	34325	34325	intergenic	A	G	hom	32.88	140	37	32.88
scaffold1	34372	34372	intergenic	A	G	unknown	447.01	100	45.58	31.18
scaffold1	34375	34375	intergenic	A	G	unknown	2408.7	100	39.52	28.65
scaffold1	34377	34377	intergenic	A	T	unknown	448.25	87	45.58	28.44
scaffold1	34403	34403	intergenic	T	C	unknown	207.29	57	51.17	33.53
scaffold1	34441	34441	intergenic	A	C	unknown	145.71	13	36.7	34.29
scaffold1	34480	34480	intergenic	A	T	unknown	275.1	32	43.38	30.05
scaffold1	34545	34545	intergenic	C	T	unknown	105.69	70	24	28.5
scaffold1	34555	34555	intergenic	T	C	unknown	127.74	76	24	35.19
scaffold1	34556	34556	intergenic	T	G	unknown	345.38	76	37.16	30.73
scaffold1	34578	34578	intergenic	G	T	hom	263.46	72	38.07	24.84
scaffold1	34596	34596	intergenic	A	G	hom	190.31	83	33.03	25.31
scaffold1	34597	34597	intergenic	C	G	hom	219.61	79	33.03	31.63
scaffold1	34598	34598	intergenic	G	A	unknown	946.32	81	31.8	32.38
scaffold1	34600	34600	intergenic	A	T	hom	187.38	86	33.03	35.32
scaffold1	34607	34607	intergenic	G	A	hom	186.21	82	33.03	25.62
scaffold1	34613	34613	intergenic	T	A	hom	40.61	90	24	20.3
scaffold1	34620	34620	intergenic	A	C	hom	83.44	82	23.64	16.69
scaffold1	34621	34621	intergenic	C	A	unknown	1161.07	81	30.59	32.7
scaffold1	34656	34656	intergenic	C	A	unknown	1828.77	86	30.69	30.94
scaffold1	34708	34708	intergenic	C	A	unknown	2631.91	68	30.07	29.96
scaffold1	34772	34772	intergenic	C	T	unknown	540.7	28	24.21	28.28
scaffold1	34778	34778	intergenic	C	T	unknown	526.96	24	24.01	30.68
scaffold1	34790	34790	intergenic	A	C	unknown	169.8	16	25	35.74
scaffold1	34874	34874	intergenic	C	T	unknown	275.53	39	38.42	29.19
scaffold1	34935	34935	intergenic	T	G	hom	2520.16	73	37.43	30.34
scaffold1	34948	34948	intergenic	T	A	hom	2022.65	72	37.43	20.29
scaffold1	35122	35122	intergenic	C	A	unknown	204.66	36	40	26.13
scaffold1	35123	35123	intergenic	T	C	unknown	204.66	36	40	30.96
scaffold1	35126	35126	intergenic	A	G	unknown	197.04	38	40	29.87
scaffold1	35168	35168	intergenic	T	G	unknown	798.72	48	38.04	30.91
scaffold1	35174	35174	intergenic	A	G	unknown	545.17	48	38.04	29.89
scaffold1	35251	35251	intergenic	A	T	hom	132.11	19	40	29.47
scaffold1	35261	35261	intergenic	A	T	unknown	254.88	14	35.26	31.82
scaffold1	35451	35451	intergenic	G	A	unknown	222.1	355	48.97	29.61
scaffold1	35460	35460	intergenic	G	A	unknown	95.09	377	47.38	31.78
scaffold1	35511	35511	intergenic	G	A	het	584.76	745	41.19	31.99
scaffold1	35512	35512	intergenic	A	T	hom	3156.6	709	45.27	27.54
scaffold1	35513	35513	intergenic	A	T	hom	323.58	646	46.86	34.14
scaffold1	35514	35514	intergenic	A	T	het	10448.7	581	45.87	25.4
scaffold1	35515	35515	intergenic	T	C	hom	2518.45	538	45.9	34.98
scaffold1	35529	35529	intergenic	T	A	het	6014.16	625	48.64	32.16
scaffold1	35530	35530	intergenic	T	C	het	899.83	634	45.34	33.33
scaffold1	35531	35531	intergenic	G	A	hom	398.92	604	43.77	30.69
scaffold1	35535	35535	intergenic	C	T	het	9026.5	726	46.24	32.47
scaffold1	35536	35536	intergenic	G	A	het	1022.11	664	45.31	34.07
scaffold1	35539	35539	intergenic	C	T	het	7145.38	754	47.13	28.02
scaffold1	35550	35550	intergenic	A	C	hom	63.94	827	44.2	31.97
scaffold1	35552	35552	intergenic	C	T	hom	724.67	833	44.18	17.67
scaffold1	35558	35558	intergenic	C	T	het	1085.91	897	44.01	13.24
scaffold1	35560	35560	intergenic	G	A	hom	105.42	886	41.42	7.53
scaffold1	35561	35561	intergenic	G	A	het	6503.59	903	47.51	23.23
scaffold1	35563	35563	intergenic	T	A	het	17237	812	45.25	27.98
scaffold1	35566	35566	intergenic	C	T	het	6955.86	767	47.06	23.5
scaffold1	35568	35568	intergenic	C	T	hom	17107.2	814	45.3	24.64
scaffold1	35571	35571	intergenic	A	T	hom	1163.2	762	47.15	12.78
scaffold1	35575	35575	intergenic	C	T	het	1158.37	754	45.41	16.09
scaffold1	35576	35576	intergenic	C	T	hom	2616.91	778	45.65	14.95
scaffold1	35603	35603	intergenic	T	C	hom	25350	925	44.56	33
scaffold1	35606	35606	intergenic	G	A	het	7671.22	912	45.39	21.98
scaffold1	35635	35635	intergenic	T	A	hom	1046.65	1011	40.76	5.29
scaffold1	35644	35644	intergenic	C	T	het	2154.93	1108	40.92	10.31
scaffold1	35766	35766	intergenic	G	A	het	34931.1	1213	34.74	32.02
scaffold1	35773	35773	intergenic	C	A	hom	660.46	1388	35.02	4.75
scaffold1	35779	35779	intergenic	A	C	hom	55.03	1428	33.86	11.01
scaffold1	35787	35787	intergenic	G	A	hom	2310.34	1487	36.6	7.43
scaffold1	35836	35836	intergenic	A	G	het	69523.7	2275	39.76	31.79
scaffold1	35840	35840	intergenic	A	T	het	5028.08	2337	39.89	5.69
scaffold1	35842	35842	intergenic	A	G	het	60598.3	2452	39.6	26.29
scaffold1	35845	35845	intergenic	A	C	hom	1110.22	2443	39.87	2.78
scaffold1	35857	35857	intergenic	T	G	het	5216.7	2788	39.54	5.05
scaffold1	35859	35859	intergenic	G	C	het	96472.5	2902	39.38	34.17
scaffold1	35865	35865	intergenic	A	G	hom	1034.09	2956	39.61	3.11
scaffold1	35866	35866	intergenic	C	T	het	102013	3082	39.16	34.05
scaffold1	35876	35876	intergenic	A	C	het	4657.62	3300	39.27	3.9
scaffold1	35891	35891	intergenic	T	A	het	114600	3809	38.62	31.54
scaffold1	35892	35892	intergenic	G	C	hom	538.6	3790	38.64	1.44
scaffold1	35924	35924	intergenic	A	T	hom	347.77	4286	38.06	1.44
scaffold1	35926	35926	intergenic	A	T	hom	659.35	4277	38.75	1.42
scaffold1	35937	35937	intergenic	C	A	hom	818.49	4252	37.45	1.6
scaffold1	35943	35943	intergenic	T	A	hom	193.14	4252	36.97	1.03
scaffold1	35944	35944	intergenic	G	T	hom	4058.71	4203	37.53	3.39
scaffold1	35965	35965	intergenic	A	C	hom	4152.41	3607	36.33	3
scaffold1	35990	35990	intergenic	A	T	hom	1693.14	2966	36.78	2.42
scaffold1	36011	36011	intergenic	A	C	hom	32.5	2216	42.3	2.71
scaffold1	36012	36012	intergenic	A	G	hom	2818.12	2273	38.95	3.51
scaffold1	36023	36023	intergenic	C	A	het	63829.1	2190	40.07	29.88
scaffold1	36034	36034	intergenic	T	C	hom	47.45	1892	37.89	6.78
scaffold1	36042	36042	intergenic	G	T	hom	1613.98	1812	42.34	3.47
scaffold1	36050	36050	intergenic	G	A	het	56276.6	1697	42.76	34.48
scaffold1	36062	36062	intergenic	C	T	het	12167.2	1586	43.28	10.46
scaffold1	36083	36083	intergenic	C	T	het	4045.04	1436	45.19	8.14
scaffold1	36085	36085	intergenic	A	G	het	5127.67	1433	45.15	9.12
scaffold1	36093	36093	intergenic	A	G	hom	124.63	1359	45.86	3.89
scaffold1	36099	36099	intergenic	T	A	hom	124.6	1379	45.91	3.89
scaffold1	36129	36129	intergenic	A	T	hom	92.16	1260	44.84	5.12
scaffold1	36136	36136	intergenic	G	A	hom	56.77	1201	43.52	3.55
scaffold1	36148	36148	intergenic	A	T	hom	8921.55	1172	42.37	11.74
scaffold1	36151	36151	intergenic	A	C	hom	261.8	1086	39.81	11.38
scaffold1	36160	36160	intergenic	A	C	hom	54.17	1016	43.28	10.83
scaffold1	36164	36164	intergenic	C	T	het	40180.4	1053	40.45	28.8
scaffold1	36179	36179	intergenic	A	G	hom	44427.6	954	38.5	31.66
scaffold1	36192	36192	intergenic	G	T	hom	97.62	835	34.94	19.52
scaffold1	36218	36218	intergenic	G	C	hom	58.77	722	31.48	14.69
scaffold1	36220	36220	intergenic	G	A	hom	92.63	720	29.9	15.44
scaffold1	36224	36224	intergenic	T	C	hom	27658.6	752	34.84	29.04
scaffold1	36276	36276	intergenic	T	G	hom	10988.3	367	30.76	28.82
scaffold1	36288	36288	intergenic	A	G	hom	110.21	279	27.66	9.18
scaffold1	36334	36334	intergenic	C	T	unknown	2613.14	77	41.38	27.21
scaffold1	36377	36377	intergenic	T	G	unknown	43.17	71	60	29.04
scaffold1	36387	36387	intergenic	T	C	unknown	43.72	70	60	34.43
scaffold1	36391	36391	intergenic	T	C	unknown	1723.08	71	47.18	31.35
scaffold1	36403	36403	intergenic	A	G	unknown	44.77	70	60	28.3
scaffold1	36406	36406	intergenic	T	C	unknown	1621.18	74	50.07	28.93
scaffold1	36436	36436	intergenic	A	G	unknown	2441.45	78	48.63	30.52
scaffold1	36452	36452	intergenic	A	T	unknown	86.44	73	54.78	28.43
scaffold1	36460	36460	intergenic	G	T	unknown	89.18	72	54.78	30.83
scaffold1	36474	36474	intergenic	C	T	unknown	1729.84	63	51.62	27.64
scaffold1	36490	36490	intergenic	C	T	unknown	960.52	44	52.01	27.23
scaffold1	36521	36521	intergenic	A	T	unknown	838.76	29	47.51	31.92
scaffold1	36552	36552	intergenic	A	C	unknown	385.32	19	34.48	31.19
scaffold1	36990	36990	intergenic	G	A	hom	46.2	55	23	33.56
scaffold1	36991	36991	intergenic	A	G	hom	900.04	55	41.86	33.57
scaffold1	36993	36993	intergenic	G	A	unknown	1043.85	57	41.86	33.42
scaffold1	36999	36999	intergenic	C	T	unknown	924.55	61	41.86	31.23
scaffold1	37006	37006	intergenic	T	C	hom	45.11	64	25	26.59
scaffold1	37015	37015	intergenic	T	C	unknown	791.5	69	39.06	27.54
scaffold1	37038	37038	intergenic	G	A	unknown	1483.46	87	37.05	27.76
scaffold1	37083	37083	intergenic	G	A	hom	41.41	85	25	26.67
scaffold1	37085	37085	intergenic	A	G	unknown	1669.25	88	35.35	32.18
scaffold1	37129	37129	intergenic	G	T	hom	514.22	77	33.07	28.33
scaffold1	37146	37146	intergenic	A	T	hom	370.4	65	30.41	31.73
scaffold1	37173	37173	intergenic	G	A	unknown	591.55	46	28.67	30.48
scaffold1	37174	37174	intergenic	T	G	unknown	118.14	45	30.59	29.74
scaffold1	37230	37230	intergenic	T	A	hom	187.11	100	36.27	32.31
scaffold1	37254	37254	intergenic	A	C	unknown	99.66	120	42.15	30.2
scaffold1	37255	37255	intergenic	A	T	unknown	94.71	120	42.15	29.87
scaffold1	37257	37257	intergenic	C	T	unknown	467.14	119	36.83	31.3
scaffold1	37262	37262	intergenic	A	T	unknown	294.49	129	34.79	29.27
scaffold1	37265	37265	intergenic	T	G	hom	357.9	133	37.12	28.24
scaffold1	37275	37275	intergenic	A	G	hom	48.21	156	55	33.98
scaffold1	37280	37280	intergenic	G	A	unknown	51.04	157	55	32.17
scaffold1	37299	37299	intergenic	T	A	unknown	75.92	179	55	29.25
scaffold1	37302	37302	intergenic	A	G	unknown	62.92	182	55	29.92
scaffold1	37306	37306	intergenic	C	A	unknown	248.77	184	33.21	34.73
scaffold1	37307	37307	intergenic	A	G	unknown	189.12	185	56.34	28.22
scaffold1	37308	37308	intergenic	G	A	unknown	259.35	187	29.42	30.25
scaffold1	37356	37356	intergenic	C	G	hom	74.03	170	60	28.9
scaffold1	37373	37373	intergenic	A	G	hom	32.27	147	31	32.27
scaffold1	37378	37378	intergenic	G	A	hom	1259.58	149	41.38	34.67
scaffold1	37389	37389	intergenic	T	C	hom	1708.91	133	42.15	32.28
scaffold1	37396	37396	intergenic	A	G	hom	1719.87	125	41.84	36.29
scaffold1	37415	37415	intergenic	T	G	hom	197.13	71	48.09	30.3
scaffold1	37425	37425	intergenic	T	A	hom	1847.13	65	45.37	37.71
scaffold1	37430	37430	intergenic	T	A	hom	1847.13	59	46.43	25.52
scaffold1	37434	37434	intergenic	G	A	hom	1290.91	62	46.13	31.32
scaffold1	37438	37438	intergenic	A	G	unknown	54.05	47	60	35.16
scaffold1	37795	37795	intergenic	G	T	unknown	140.07	12	39.12	29.69
scaffold1	38667	38667	intergenic	C	T	hom	36.35	40	40	29.03
scaffold1	38685	38685	intergenic	T	C	hom	58.67	46	36	29.23
scaffold1	38697	38697	intergenic	A	T	hom	60.78	52	36	28.85
scaffold1	38699	38699	intergenic	T	C	hom	56.82	50	36	30.59
scaffold1	38707	38707	intergenic	G	C	hom	56.52	48	36	27.9
scaffold1	38708	38708	intergenic	G	C	hom	190.04	48	37.72	31.67
scaffold1	39162	39162	intergenic	C	A	unknown	1245.72	80	46.11	29.82
scaffold1	39221	39221	intergenic	C	A	unknown	507.03	75	47.76	28.34
scaffold1	39228	39228	intergenic	G	A	unknown	714.11	75	48.64	35.4
scaffold1	39230	39230	intergenic	G	A	unknown	748.09	75	48.64	29.26
scaffold1	39501	39501	intergenic	G	T	unknown	217.96	82	38.37	30.83
scaffold1	39508	39508	intergenic	T	A	unknown	82.22	100	46	27.55
scaffold1	39519	39519	intergenic	T	A	unknown	102.38	122	45.34	27.56
scaffold1	39526	39526	intergenic	T	G	unknown	160.25	126	38.37	32.87
scaffold1	39545	39545	intergenic	A	C	unknown	251.45	142	38.37	33.62
scaffold1	39552	39552	intergenic	G	A	unknown	89.49	147	41.77	33.52
scaffold1	39565	39565	intergenic	A	G	unknown	170.75	154	38.37	27.36
scaffold1	39569	39569	intergenic	C	G	hom	278.26	150	34.03	23.19
scaffold1	39573	39573	intergenic	C	T	hom	33.99	161	46	33.99
scaffold1	39574	39574	intergenic	C	T	hom	74.94	162	45	30.63
scaffold1	39579	39579	intergenic	C	A	hom	75.14	159	45	31.62
scaffold1	39581	39581	intergenic	C	G	hom	75.69	159	45	28.71
scaffold1	39584	39584	intergenic	G	T	unknown	77.97	154	34.42	25.99
scaffold1	39591	39591	intergenic	A	T	hom	77.11	156	45	32.28
scaffold1	39612	39612	intergenic	G	A	hom	276.55	137	46.31	34.51
scaffold1	39620	39620	intergenic	G	A	hom	174.9	128	38.37	29.49
scaffold1	39624	39624	intergenic	G	A	hom	85.93	122	36.67	28.72
scaffold1	39644	39644	intergenic	G	A	unknown	137.25	79	54.33	21.26
scaffold1	39661	39661	intergenic	T	C	hom	96.19	54	54.33	30.16
scaffold1	39664	39664	intergenic	G	C	unknown	169.02	55	54.33	30.01
scaffold1	39764	39764	intergenic	T	C	hom	33.83	81	40	33.83
scaffold1	39767	39767	intergenic	T	G	unknown	44.95	86	40	28.74
scaffold1	39781	39781	intergenic	A	G	hom	224.07	97	30.22	26.46
scaffold1	39789	39789	intergenic	C	A	unknown	264.65	103	30.22	31.4
scaffold1	39790	39790	intergenic	T	G	hom	74.1	102	37.58	18.52
scaffold1	39792	39792	intergenic	A	G	hom	228.04	101	30.22	35.35
scaffold1	39793	39793	intergenic	G	A	hom	74.76	101	37.58	18.69
scaffold1	39811	39811	intergenic	A	C	unknown	672.29	96	32.05	27.61
scaffold1	39812	39812	intergenic	T	A	hom	275.36	96	30.22	25.41
scaffold1	39879	39879	intergenic	T	C	unknown	245.34	56	32.72	30.2
scaffold1	39883	39883	intergenic	A	T	unknown	671.29	54	35.67	31.98
scaffold1	39897	39897	intergenic	G	A	unknown	84.41	42	31	28.65
scaffold1	39901	39901	intergenic	C	T	unknown	84.55	42	31	25.65
scaffold1	40114	40114	intergenic	G	A	unknown	768.03	23	30.03	24.13
scaffold1	40121	40121	intergenic	T	C	unknown	1067.13	23	30.45	28.35
scaffold1	40126	40126	intergenic	C	T	unknown	825.3	26	30.45	31.38
scaffold1	40257	40257	intergenic	T	A	unknown	285.23	19	33.51	29.74
scaffold1	40289	40289	intergenic	G	T	unknown	194.15	13	34	31.12
scaffold1	43358	43358	upstream	C	T	unknown	196.93	16	43	31.69
scaffold1	43384	43384	upstream	T	A	unknown	183.92	16	43	28.72
scaffold1	43392	43392	upstream	A	T	unknown	178.33	15	43	23.22
scaffold1	43395	43395	upstream	T	G	unknown	178.33	15	43	32.89
scaffold1	43396	43396	upstream	T	G	unknown	178.33	15	43	32.83
scaffold1	46110	46110	intronic	G	A	unknown	125.32	18	33.35	23.24
scaffold1	46157	46157	intronic	G	A	unknown	115.63	19	33.35	27.28
scaffold1	46179	46179	intronic	G	A	unknown	133.54	18	33.35	33.8
scaffold1	46207	46207	intronic	T	G	unknown	178.62	13	33.35	26.49
scaffold1	46210	46210	intronic	C	T	unknown	178.62	11	33.35	28.45
scaffold1	46214	46214	intronic	A	G	unknown	223.83	8	33.35	32.06
scaffold1	55108	55108	intronic	T	G	unknown	223.83	6	52.09	27.01
scaffold1	55109	55109	intronic	C	T	unknown	223.83	6	52.09	31.24
scaffold1	55118	55118	intronic	A	T	unknown	223.83	7	52.09	34.55
scaffold1	55141	55141	intronic	C	T	unknown	223.83	7	52.09	28.41
scaffold1	55142	55142	intronic	C	A	unknown	223.83	7	52.09	28.96
scaffold1	55153	55153	intronic	G	A	unknown	223.83	9	52.09	33.52
scaffold1	55184	55184	intronic	A	C	unknown	171.55	10	52.09	26.53
scaffold1	55207	55207	intronic	C	T	unknown	223.83	8	52.09	31.52
scaffold1	55208	55208	intronic	T	G	unknown	223.83	8	52.09	29
scaffold1	55209	55209	intronic	A	G	unknown	223.83	8	52.09	30.65
scaffold1	55212	55212	intronic	T	G	unknown	223.83	8	52.09	29.24
scaffold1	55329	55329	intronic	G	T	unknown	423.59	10	49	33.62
scaffold1	55349	55349	intronic	C	T	unknown	715.32	15	50.72	29.76
scaffold1	55374	55374	intronic	G	T	unknown	596.18	15	51	32.91
scaffold1	55436	55436	exonic	T	A	unknown	285.59	14	49	28.12
scaffold1	59277	59277	downstream	G	A	unknown	512.34	27	59.2	30.34
scaffold1	59293	59293	downstream	G	A	hom	1289.06	60	59.06	23.99
scaffold1	59312	59312	downstream	G	A	hom	1638.89	97	58.27	30.24
scaffold1	59346	59346	downstream	C	A	hom	6692.56	154	56.86	30.02
scaffold1	59349	59349	downstream	T	G	hom	6644.44	154	56.83	27.51
scaffold1	59357	59357	downstream	A	T	hom	6769.64	155	56.86	25.42
scaffold1	59358	59358	downstream	G	T	hom	6776.92	155	56.86	25.11
scaffold1	59368	59368	downstream	T	C	hom	6610.37	156	56.89	27.95
scaffold1	59376	59376	downstream	A	T	hom	6610.37	156	56.89	25.27
scaffold1	59382	59382	downstream	C	T	hom	6556.22	155	56.86	27.65
scaffold1	59438	59438	downstream	G	T	unknown	3979.38	98	57.24	27.57
scaffold1	59818	59818	downstream	G	A	hom	169.05	88	45.46	24.15
scaffold1	59876	59876	downstream	G	T	unknown	329.02	37	53.18	26.46
scaffold1	59884	59884	downstream	G	T	unknown	360.29	29	53.18	27.76
scaffold1	59885	59885	downstream	A	G	unknown	852.54	31	50.98	30.88
scaffold1	59886	59886	downstream	G	A	unknown	73.4	29	45.96	29.58
scaffold1	59918	59918	downstream	T	C	unknown	288.46	5	38.81	27.49
scaffold1	63209	63209	intergenic	A	T	unknown	111.72	9	35	25.57
scaffold1	63211	63211	intergenic	A	T	unknown	111.72	9	35	27.07
scaffold1	63221	63221	intergenic	A	G	unknown	116.74	9	35	24.79
scaffold1	63248	63248	intergenic	C	G	unknown	197.35	9	36.01	33.11
scaffold1	63262	63262	intergenic	G	C	unknown	223.83	11	36.01	28.99
scaffold1	63266	63266	intergenic	A	G	unknown	223.83	15	36.01	36.25
scaffold1	63355	63355	intergenic	G	A	unknown	95.17	71	27.17	31.4
scaffold1	63400	63400	intergenic	G	T	unknown	1905.58	71	34.57	27.7
scaffold1	63407	63407	intergenic	A	T	unknown	2083.15	68	34.54	34.49
scaffold1	63414	63414	intergenic	A	G	unknown	1794.1	68	33.8	31.92
scaffold1	63463	63463	intergenic	T	C	unknown	352.68	28	33.16	28.49
scaffold1	63468	63468	intergenic	T	C	unknown	209.82	24	40	31.74
scaffold1	63489	63489	intergenic	G	T	unknown	137.83	14	40	32.99
scaffold1	66619	66619	intergenic	G	A	unknown	123.04	27	40	27.59
scaffold1	66674	66674	intergenic	T	C	unknown	610.26	30	40.13	30.55
scaffold1	66678	66678	intergenic	G	A	unknown	626.15	31	40.13	25.73
scaffold1	66760	66760	upstream	A	T	unknown	130.4	16	60	26.99
scaffold1	67114	67114	upstream	G	C	unknown	1273.62	18	58.6	27.22
scaffold1	67139	67139	upstream	C	T	unknown	1440.15	26	58.92	32.53
scaffold1	67142	67142	upstream	G	A	unknown	1391.52	26	58.92	27.76
scaffold1	67152	67152	upstream	T	C	unknown	1391.52	28	58.92	31.68
scaffold1	67153	67153	upstream	C	T	unknown	1456.22	29	59	34.56
scaffold1	67155	67155	upstream	G	T	unknown	1456.22	29	59	27.92
scaffold1	67168	67168	upstream	T	C	unknown	1699.02	38	57.88	35.54
scaffold1	67170	67170	upstream	G	A	unknown	1627.23	39	57.88	30.66
scaffold1	67186	67186	upstream	A	G	unknown	1887.26	44	58.2	35.04
scaffold1	67189	67189	upstream	T	C	unknown	1810.64	46	58.2	31.23
scaffold1	67240	67240	upstream	T	C	unknown	826.2	34	60	29.71
scaffold1	67245	67245	upstream	A	G	unknown	717.45	32	60	25.68
scaffold1	69869	69869	intronic	G	A	hom	559.98	87	47.82	31.31
scaffold1	69872	69872	intronic	T	A	unknown	2555.64	84	48.73	29.24
scaffold1	69880	69880	intronic	G	A	hom	548.81	82	47.82	33
scaffold1	69897	69897	intronic	T	C	unknown	1775.95	64	46.76	34.68
scaffold1	69924	69924	intronic	C	T	unknown	222.83	35	40	28.19
scaffold1	69956	69956	intronic	G	A	hom	897.18	153	45.82	25.58
scaffold1	69976	69976	intronic	G	A	hom	36.52	427	47.17	7.3
scaffold1	70015	70015	splicing	G	A	het	2375.12	1031	50.32	16.27
scaffold1	70022	70022	exonic	G	T	het	2430.38	1128	49.8	15.19
scaffold1	70027	70027	exonic	G	A	het	8704.27	1201	49.99	17.03
scaffold1	70028	70028	exonic	C	T	het	3829.18	1148	50.32	13.53
scaffold1	70032	70032	exonic	A	G	hom	38.55	1053	56.57	3.85
scaffold1	70041	70041	exonic	G	A	het	7499.2	1442	50.13	12.97
scaffold1	70047	70047	exonic	G	A	het	3353.88	1276	50.3	10.04
scaffold1	70057	70057	exonic	G	A	het	4916.1	1474	50.9	12.64
scaffold1	70061	70061	exonic	T	C	hom	35.48	1228	49.8	3.23
scaffold1	70065	70065	exonic	G	T	het	8728.97	1589	50.72	12.69
scaffold1	70076	70076	exonic	A	G	het	9280.31	1795	51.35	12.56
scaffold1	70082	70082	exonic	C	T	hom	6019.07	1653	51.8	13
scaffold1	70097	70097	exonic	T	C	het	9412.32	1802	51.15	12.32
scaffold1	70110	70110	exonic	C	T	het	4589.82	1604	51.2	10.04
scaffold1	70112	70112	exonic	T	A	het	6927.03	1680	51.86	11.58
scaffold1	70116	70116	exonic	C	G	het	6986.01	1677	51.74	11.72
scaffold1	70123	70123	exonic	G	T	het	6957.03	1625	51.58	12.04
scaffold1	70128	70128	exonic	C	A	het	4327.64	1517	51.11	10.43
scaffold1	70142	70142	intronic	G	C	het	6562.4	1494	51.15	12.31
scaffold1	70145	70145	intronic	C	T	hom	2509.42	1419	50.49	10
scaffold1	70156	70156	intronic	A	G	het	7575.68	1732	49.53	12.8
scaffold1	70160	70160	intronic	A	T	het	37085.1	1945	49.32	27.33
scaffold1	70165	70165	intronic	G	A	hom	2242.73	1488	49.23	10.24
scaffold1	70179	70179	intronic	C	T	het	3914.59	1511	49.33	13.36
scaffold1	70192	70192	intronic	G	T	hom	1474.3	1534	48.72	8.52
scaffold1	70193	70193	intronic	T	A	hom	5426.61	1905	48.26	12.11
scaffold1	70212	70212	intronic	G	A	het	3256.25	1804	47.76	8.97
scaffold1	70217	70217	intronic	T	A	hom	6014.67	2101	47.59	11.82
scaffold1	70229	70229	intronic	G	A	het	7774.48	2467	47.54	9.93
scaffold1	70234	70234	intronic	C	T	het	11357.1	2670	47.44	10.9
scaffold1	70264	70264	intronic	A	G	het	48488.4	2862	47.76	29.19
scaffold1	70270	70270	intronic	C	T	hom	8932.87	2328	47.84	11.04
scaffold1	70273	70273	intronic	A	T	hom	9087.65	2318	47.88	10.65
scaffold1	70278	70278	intronic	G	T	het	9525.11	2089	48.43	11.02
scaffold1	70279	70279	intronic	C	T	hom	8827.99	2254	47.99	11.2
scaffold1	70280	70280	intronic	C	T	hom	6201.53	2137	48.04	10.56
scaffold1	70281	70281	intronic	C	T	het	13030.7	2367	47.96	13.92
scaffold1	70285	70285	intronic	T	A	het	9599.23	2015	48.56	11.59
scaffold1	70309	70309	exonic	T	A	hom	48.3	1235	48.96	6.9
scaffold1	70335	70335	exonic	T	C	hom	3427.88	1248	49.96	12.42
scaffold1	70340	70340	exonic	C	T	het	18846.6	1446	50.69	22.82
scaffold1	70359	70359	downstream	G	A	het	455.62	993	47.16	9.9
scaffold1	70388	70388	downstream	T	C	unknown	3126.19	316	52	33.26
scaffold1	70392	70392	downstream	G	A	unknown	893.19	127	55.57	30.77
scaffold1	70497	70497	downstream	A	T	unknown	285.59	246	51.59	33.23
scaffold1	70595	70595	downstream	G	A	hom	6959.49	306	56.02	31.57
scaffold1	70608	70608	downstream	A	T	hom	6355.6	277	55.78	27.99
scaffold1	70621	70621	downstream	G	A	hom	5617.57	248	56.5	31.27
scaffold1	70628	70628	downstream	C	T	hom	5170.62	210	56.73	28.53
scaffold1	70629	70629	downstream	A	C	hom	5122.35	209	56.71	33.74
scaffold1	70632	70632	downstream	A	G	hom	4819.23	183	56.43	26.69
scaffold1	70640	70640	downstream	T	A	hom	4575.94	177	56.34	28.43
scaffold1	70662	70662	downstream	T	C	unknown	1170.31	25	57.36	24.95
scaffold1	70667	70667	downstream	T	C	unknown	461.88	8	55.92	28.1
scaffold1	70669	70669	downstream	G	A	unknown	464	5	53.31	27.85
scaffold1	70953	70953	downstream	T	A	hom	59.57	51	22	32.63
scaffold1	70959	70959	downstream	G	A	unknown	60.87	52	22	27
scaffold1	70960	70960	downstream	G	A	hom	60.87	52	22	25.69
scaffold1	70981	70981	downstream	G	A	unknown	82.21	76	22	27.94
scaffold1	71013	71013	downstream	C	T	hom	228.75	84	26.48	30.39
scaffold1	71025	71025	downstream	G	A	unknown	43.28	84	20.69	14.43
scaffold1	71056	71056	downstream	G	A	unknown	93.36	64	20.69	31.12
scaffold1	71057	71057	downstream	G	A	unknown	65.05	63	22	32.53
scaffold1	71065	71065	downstream	A	C	unknown	93.26	58	20.69	31.09
scaffold1	71189	71189	downstream	G	C	hom	48.49	389	34.46	12.12
scaffold1	71194	71194	downstream	G	A	hom	63.34	423	38.41	21.11
scaffold1	71197	71197	downstream	C	T	hom	288.56	435	28.54	16.97
scaffold1	71198	71198	downstream	G	A	hom	62.38	449	24.17	20.79
scaffold1	71199	71199	downstream	G	A	hom	795.55	445	26.76	15.91
scaffold1	71201	71201	downstream	T	G	hom	152.15	448	26.85	8.01
scaffold1	71206	71206	downstream	G	A	hom	64.87	481	31.67	7.21
scaffold1	71209	71209	downstream	G	A	hom	275.26	499	29.32	30.58
scaffold1	71210	71210	downstream	C	T	hom	76.2	505	31.09	6.35
scaffold1	71211	71211	downstream	C	A	hom	188.2	511	27.58	20.91
scaffold1	71218	71218	downstream	C	A	hom	75.22	551	25.18	32.43
scaffold1	71220	71220	downstream	G	A	hom	64.23	575	20	32.11
scaffold1	71229	71229	downstream	A	T	hom	63.74	643	20	31.87
scaffold1	71230	71230	downstream	G	A	hom	325.55	633	26.84	10.5
scaffold1	71231	71231	downstream	C	T	hom	107.35	625	27.16	7.67
scaffold1	71232	71232	downstream	C	A	hom	140.09	634	29.65	31.27
scaffold1	71236	71236	downstream	C	G	hom	64.33	661	20	32.16
scaffold1	71237	71237	downstream	T	G	het	113.63	673	25.99	8.74
scaffold1	71242	71242	downstream	G	A	hom	239.48	700	28.6	5.99
scaffold1	71247	71247	downstream	C	T	hom	2242.22	726	28.49	15.05
scaffold1	71252	71252	downstream	C	T	hom	51.8	752	29.78	8.63
scaffold1	71253	71253	downstream	C	A	hom	91.7	762	26.57	11.46
scaffold1	71256	71256	downstream	G	A	het	8013.1	762	27.97	20.34
scaffold1	71259	71259	downstream	G	A	het	7766.31	768	28.04	19.96
scaffold1	71261	71261	downstream	G	A	het	139.04	829	27.77	7.72
scaffold1	71263	71263	downstream	G	A	hom	225.27	832	27.43	15.02
scaffold1	71264	71264	downstream	C	T	het	372.75	829	29.77	9.56
scaffold1	71266	71266	downstream	G	T	hom	131.01	844	28.05	13.1
scaffold1	71267	71267	downstream	G	A	het	331.29	859	29.24	6.25
scaffold1	71269	71269	downstream	G	A	het	2401.45	854	28.03	9.24
scaffold1	71277	71277	downstream	A	T	hom	156.84	899	30.89	10.46
scaffold1	71288	71288	downstream	G	T	hom	181.79	897	29.89	12.98
scaffold1	71294	71294	downstream	A	G	hom	285.87	838	27.08	7.52
scaffold1	71295	71295	downstream	C	T	hom	284.54	835	28.06	7.49
scaffold1	71298	71298	downstream	C	A	hom	58.8	829	26.89	7.35
scaffold1	71303	71303	downstream	C	T	hom	88.45	807	26.14	27.84
scaffold1	71304	71304	downstream	A	G	hom	2036.97	789	26.87	10.72
scaffold1	71307	71307	downstream	T	G	hom	120	808	30.9	12
scaffold1	71308	71308	downstream	C	A	hom	144.72	814	29.13	4.52
scaffold1	71311	71311	downstream	G	A	hom	253.88	807	28.31	9.76
scaffold1	71314	71314	downstream	G	A	hom	1994.1	781	28.71	17.96
scaffold1	71317	71317	downstream	G	A	hom	1998.86	773	28.78	18.17
scaffold1	71323	71323	downstream	G	C	het	67.21	747	29.79	4.2
scaffold1	71325	71325	downstream	G	C	hom	75.8	745	23.89	7.58
scaffold1	71330	71330	downstream	C	A	hom	1635.16	740	28.73	22.71
scaffold1	71337	71337	downstream	G	A	hom	30.25	725	26.56	3.36
scaffold1	71339	71339	downstream	G	T	hom	1617.05	719	28.75	20.47
scaffold1	71347	71347	downstream	C	T	hom	295.74	703	29.21	14.08
scaffold1	71349	71349	downstream	G	A	het	400.6	694	29.87	7.28
scaffold1	71354	71354	intergenic	T	C	hom	196.28	688	29.86	14.02
scaffold1	71369	71369	intergenic	C	T	hom	644.94	644	27.97	15
scaffold1	71370	71370	intergenic	G	A	hom	227.7	619	27.64	9.11
scaffold1	71373	71373	intergenic	C	T	hom	32.02	613	27.69	3.56
scaffold1	71378	71378	intergenic	A	G	hom	38.52	603	23.35	9.63
scaffold1	71383	71383	intergenic	C	T	hom	151.61	590	27.74	18.95
scaffold1	71384	71384	intergenic	C	T	hom	55.91	584	22.45	11.18
scaffold1	71385	71385	intergenic	C	T	hom	1703.19	579	28.89	21.84
scaffold1	71386	71386	intergenic	G	A	hom	53.89	577	25.08	5.39
scaffold1	71388	71388	intergenic	G	A	hom	1517.71	575	28.77	21.68
scaffold1	71391	71391	intergenic	G	C	hom	56	560	28.22	4.67
scaffold1	71398	71398	intergenic	C	T	hom	530.42	591	28.75	13.26
scaffold1	71408	71408	intergenic	G	T	hom	35.06	705	29.53	11.69
scaffold1	71435	71435	intergenic	G	T	hom	80.25	1161	28.32	2.51
scaffold1	71437	71437	intergenic	G	A	hom	44.85	1197	27.03	7.48
scaffold1	71438	71438	intergenic	G	A	hom	42.05	1203	32.78	4.67
scaffold1	71443	71443	intergenic	C	T	hom	55.86	1256	26.9	3.49
scaffold1	71445	71445	intergenic	G	A	hom	88.92	1250	28.91	6.84
scaffold1	71458	71458	intergenic	C	T	hom	47.85	1409	25.36	2.52
scaffold1	71460	71460	intergenic	A	G	hom	486.18	1408	27.38	2.73
scaffold1	71461	71461	intergenic	G	A	hom	1648.37	1387	27.83	4.95
scaffold1	71469	71469	intergenic	A	T	hom	42.23	1412	31.43	4.69
scaffold1	71473	71473	intergenic	G	A	hom	57.69	1339	28.19	1.99
scaffold1	71481	71481	intergenic	C	T	hom	934.1	1323	27.32	5.34
scaffold1	71482	71482	intergenic	G	T	hom	151.88	1326	27.61	2.87
scaffold1	71483	71483	intergenic	G	A	hom	56.61	1319	29.66	3.54
scaffold1	71484	71484	intergenic	T	A	hom	68.63	1318	28.35	1.18
scaffold1	71490	71490	intergenic	G	T	hom	152.56	1297	27.9	2.88
scaffold1	71492	71492	intergenic	C	T	hom	422.49	1294	27.88	6.12
scaffold1	71493	71493	intergenic	C	T	hom	34.29	1298	23.27	5.72
scaffold1	71496	71496	intergenic	G	A	het	1676.06	1273	27.41	6.52
scaffold1	71497	71497	intergenic	C	T	hom	58.41	1288	28.05	7.3
scaffold1	71499	71499	intergenic	G	A	hom	254.55	1280	26.92	4.31
scaffold1	71501	71501	intergenic	A	T	hom	60	1268	27.49	6
scaffold1	71502	71502	intergenic	G	A	hom	44.65	1263	32.67	5.58
scaffold1	71505	71505	intergenic	A	T	hom	149.47	1247	27.44	4.98
scaffold1	71506	71506	intergenic	C	T	hom	110.27	1258	28.41	3.68
scaffold1	71507	71507	intergenic	G	A	hom	226.98	1242	28.29	4.73
scaffold1	71514	71514	intergenic	C	T	hom	32.82	1214	25.21	4.69
scaffold1	71515	71515	intergenic	G	A	hom	165.91	1207	27.37	3.13
scaffold1	71521	71521	intergenic	G	A	hom	73.18	1177	26.36	2.93
scaffold1	71532	71532	intergenic	C	T	hom	227.09	1138	28.2	2.58
scaffold1	71534	71534	intergenic	T	A	hom	189.79	1132	27.92	6.54
scaffold1	71538	71538	intergenic	T	C	hom	56.71	1096	35.57	14.18
scaffold1	71539	71539	intergenic	G	T	hom	74.85	1089	27.02	18.71
scaffold1	71629	71629	intergenic	G	A	hom	200.28	268	32.19	25.04
scaffold1	71635	71635	intergenic	T	A	hom	56.48	286	33.07	9.41
scaffold1	71636	71636	intergenic	C	T	hom	67.28	288	27.29	11.21
scaffold1	71654	71654	intergenic	A	G	hom	60.87	314	31.32	6.76
scaffold1	71655	71655	intergenic	G	A	het	2059.99	319	33.3	23.15
scaffold1	71658	71658	intergenic	A	G	hom	66.3	341	23	33.15
scaffold1	71660	71660	intergenic	C	T	hom	70.47	345	27.87	11.74
scaffold1	71679	71679	intergenic	C	T	hom	49.62	353	33.14	24.81
scaffold1	71683	71683	intergenic	T	A	hom	69.04	361	32.63	34.52
scaffold1	71684	71684	intergenic	C	T	hom	93.24	361	31.47	37.92
scaffold1	71686	71686	intergenic	G	A	hom	58.64	354	31.3	29.32
scaffold1	71694	71694	intergenic	A	T	hom	68.24	344	32.63	34.12
scaffold1	71702	71702	intergenic	C	T	hom	146.04	325	28.71	24.34
scaffold1	71703	71703	intergenic	C	T	hom	96.32	327	31.47	32.64
scaffold1	71704	71704	intergenic	C	T	hom	264.07	325	29.87	17.6
scaffold1	71707	71707	intergenic	G	A	hom	160.77	318	37.59	22.97
scaffold1	71714	71714	intergenic	C	A	hom	52.69	301	32.63	26.34
scaffold1	71715	71715	intergenic	G	A	hom	68.73	293	28.74	22.91
scaffold1	71728	71728	intergenic	G	A	hom	167.2	280	29.19	33.44
scaffold1	71730	71730	intergenic	G	T	hom	66.69	272	37.38	22.23
scaffold1	71753	71753	intergenic	T	C	hom	184.25	200	33.47	18.43
scaffold1	71764	71764	intergenic	A	T	hom	36.7	130	36	33.76
scaffold1	71765	71765	intergenic	A	C	unknown	80.64	128	45	28.08
scaffold1	71772	71772	intergenic	A	T	unknown	1845.84	109	32.79	31.58
scaffold1	71781	71781	intergenic	A	C	hom	37.04	107	36	27.74
scaffold1	71823	71823	intergenic	G	A	unknown	355.58	66	40	31.65
scaffold1	71862	71862	intergenic	T	A	unknown	1241.21	72	38.53	30.93
scaffold1	71917	71917	intergenic	T	C	unknown	391.09	75	36.67	31.08
scaffold1	71939	71939	intergenic	T	C	hom	255.25	59	35.96	31.75
scaffold1	72011	72011	intergenic	T	A	unknown	1004.36	137	48.86	27.83
scaffold1	72013	72013	intergenic	A	G	unknown	1232.54	122	48.86	27.46
scaffold1	72044	72044	intergenic	T	C	hom	60.77	134	32.63	30.38
scaffold1	72059	72059	intergenic	G	A	unknown	644.62	128	46.7	28.52
scaffold1	72080	72080	intergenic	T	A	unknown	656.52	127	46.7	25.27
scaffold1	72098	72098	intergenic	A	G	unknown	906.62	99	38.59	35.69
scaffold1	72099	72099	intergenic	T	C	hom	138.94	96	21.58	31.8
scaffold1	72103	72103	intergenic	A	G	hom	141.99	92	21.58	28.24
scaffold1	72107	72107	intergenic	A	T	unknown	794.95	88	39.16	33.76
scaffold1	72124	72124	intergenic	T	A	unknown	630.96	57	39.06	28.2
scaffold1	72148	72148	intergenic	G	T	unknown	163.98	12	36.4	24.86
scaffold1	72150	72150	intergenic	G	T	unknown	170.97	12	36.4	34.54
scaffold1	72154	72154	intergenic	A	T	unknown	205.75	19	38.31	32.37
scaffold1	72155	72155	intergenic	C	G	unknown	219.91	19	38.31	26.21
scaffold1	72193	72193	intergenic	C	A	unknown	335.05	50	37.61	32.49
scaffold1	72194	72194	intergenic	A	T	unknown	224.55	50	37.61	33.74
scaffold1	72215	72215	intergenic	T	A	unknown	235.03	49	37.61	34.02
scaffold1	72217	72217	intergenic	G	A	unknown	228.6	50	37.61	29.52
scaffold1	72221	72221	intergenic	A	G	unknown	231.71	49	37.61	26.31
scaffold1	72239	72239	intergenic	A	T	unknown	414.32	47	37.61	28.81
scaffold1	72247	72247	intergenic	C	T	unknown	242.72	48	37.61	31.3
scaffold1	72248	72248	intergenic	G	T	unknown	364.08	50	37.61	32.07
scaffold1	72258	72258	intergenic	T	C	unknown	220.45	53	37.61	27.15
scaffold1	72287	72287	intergenic	A	T	unknown	90.51	72	50.99	33.92
scaffold1	72291	72291	intergenic	T	C	unknown	96.45	69	50.99	25.56
scaffold1	72303	72303	intergenic	G	T	unknown	243.8	57	45.61	29.57
scaffold1	72941	72941	intergenic	T	C	unknown	223.83	21	40	31.61
scaffold1	72999	72999	intergenic	C	T	hom	3814.41	91	41.21	28.66
scaffold1	73002	73002	intergenic	A	T	hom	3866.55	94	41.19	28.32
scaffold1	73047	73047	intergenic	G	A	hom	5907.39	136	39.53	31.83
scaffold1	73050	73050	intergenic	A	G	hom	5907.39	137	39.53	25.81
scaffold1	73078	73078	intergenic	G	T	hom	6990.85	154	39.65	30.82
scaffold1	73079	73079	intergenic	A	G	hom	6990.85	154	39.65	28.52
scaffold1	73080	73080	intergenic	C	T	hom	6990.85	154	39.65	27.43
scaffold1	73150	73150	intergenic	C	A	hom	4928.46	100	39.98	32
scaffold1	73157	73157	intergenic	C	T	hom	4969.85	101	40.08	27.64
scaffold1	73163	73163	intergenic	C	A	hom	37.34	97	40	26.78
scaffold1	73164	73164	intergenic	A	G	hom	36.56	96	40	35.2
scaffold1	73179	73179	intergenic	T	C	hom	5293.14	97	42.08	30.26
scaffold1	73186	73186	intergenic	C	G	hom	5386.25	103	42.83	29.64
scaffold1	73188	73188	intergenic	C	T	hom	5348.61	103	42.97	34.25
scaffold1	73206	73206	intergenic	A	G	hom	5859.54	118	45.49	30.9
scaffold1	73207	73207	intergenic	G	A	hom	5859.54	117	45.55	27.75
scaffold1	73230	73230	intergenic	A	G	hom	7018.97	154	50.52	35.59
scaffold1	73245	73245	intergenic	T	G	hom	7592.37	166	52.63	32.01
scaffold1	73254	73254	intergenic	G	A	hom	7611.57	171	53.08	27.73
scaffold1	73256	73256	intergenic	G	A	hom	7562.34	170	53.19	30.13
scaffold1	73257	73257	intergenic	G	A	hom	7460.43	169	53.46	33.04
scaffold1	73268	73268	intergenic	T	C	hom	8054.97	187	53.79	29.14
scaffold1	73269	73269	intergenic	C	A	hom	8054.97	187	53.79	30.57
scaffold1	73273	73273	intergenic	G	A	hom	8101.36	192	53.71	31.27
scaffold1	73296	73296	intergenic	C	A	hom	7661.01	199	53.5	29.5
scaffold1	73308	73308	intergenic	A	G	hom	6636.77	199	53.86	28.15
scaffold1	73322	73322	intergenic	A	T	hom	6978.01	189	54.73	31.4
scaffold1	73326	73326	intergenic	C	T	hom	6410.67	188	54.22	27.94
scaffold1	73359	73359	intergenic	A	G	hom	6395.64	141	56.73	28.02
scaffold1	73362	73362	intergenic	G	C	hom	6449.43	134	56.82	25.75
scaffold1	73374	73374	intergenic	T	C	hom	5378.64	116	56.92	32.31
scaffold1	73388	73388	intergenic	T	G	hom	4346.68	99	57.05	28.43
scaffold1	73410	73410	intergenic	C	T	unknown	3256.03	89	57.2	25.76
scaffold1	73412	73412	intergenic	A	G	unknown	3139.84	87	57.65	28.09
scaffold1	73428	73428	intergenic	T	A	unknown	2652.74	88	59.05	33.1
scaffold1	73433	73433	intergenic	A	G	unknown	2652.74	90	59.05	30.58
scaffold1	73435	73435	intergenic	G	A	unknown	2652.74	90	59.05	29.04
scaffold1	73467	73467	intergenic	A	G	unknown	3723.88	109	58.92	33.75
scaffold1	73484	73484	intergenic	G	T	hom	3538.79	103	58.9	29.98
scaffold1	73512	73512	intergenic	C	T	hom	2929.06	87	58.55	28.63
scaffold1	73514	73514	intergenic	C	T	hom	2929.06	87	58.55	28.01
scaffold1	73533	73533	intergenic	G	A	hom	2425.96	75	58.18	31.02
scaffold1	73548	73548	intergenic	G	A	hom	1996.34	60	57.56	31.97
scaffold1	73570	73570	intergenic	C	T	hom	1435.57	36	57.03	25.69
scaffold1	73573	73573	intergenic	T	G	hom	1310.19	33	58.59	28.31
scaffold1	73574	73574	intergenic	C	A	hom	1310.19	33	58.59	29.97
scaffold1	73600	73600	intergenic	G	T	unknown	643.69	34	49.55	28.73
scaffold1	73608	73608	intergenic	T	G	hom	49.65	47	60	29.83
scaffold1	73633	73633	intergenic	A	G	hom	6030.97	144	54.01	30.16
scaffold1	73644	73644	intergenic	C	T	hom	8011.05	176	54.78	31.57
scaffold1	73662	73662	intergenic	A	G	hom	10986.7	222	55.5	27.22
scaffold1	73668	73668	intergenic	T	C	hom	11264	236	55.51	33.21
scaffold1	73671	73671	intergenic	A	T	hom	11302.5	240	55.61	31.33
scaffold1	73713	73713	intergenic	T	A	hom	15277.1	292	55.83	28.72
scaffold1	73722	73722	intergenic	G	A	hom	15406.4	292	55.88	33.6
scaffold1	73725	73725	intergenic	A	G	hom	15410.1	293	55.95	33.88
scaffold1	73728	73728	intergenic	G	A	hom	15410.1	296	55.85	27.38
scaffold1	73736	73736	intergenic	C	T	hom	15641.4	309	55.28	26.05
scaffold1	73792	73792	intergenic	G	A	hom	13195.7	263	48.99	27.41
scaffold1	73795	73795	intergenic	T	C	hom	13345	264	48.68	32.66
scaffold1	73806	73806	intergenic	C	T	hom	13168.9	267	46.71	30.31
scaffold1	73815	73815	intergenic	C	T	hom	13401	271	46.22	29.81
scaffold1	73827	73827	intergenic	G	A	hom	12184.5	268	46.59	26.08
scaffold1	73884	73884	intergenic	T	C	hom	17940.5	371	49.99	31.86
scaffold1	73885	73885	intergenic	G	A	hom	17940.5	369	50.05	26.03
scaffold1	73898	73898	intergenic	G	A	hom	17317.2	360	51	29.55
scaffold1	73899	73899	intergenic	T	C	hom	17317.2	360	51.04	30.03
scaffold1	73914	73914	intergenic	A	G	hom	14473.4	345	51.78	29.38
scaffold1	73944	73944	intergenic	C	T	hom	15403.5	347	53.6	31.02
scaffold1	73984	73984	intergenic	A	T	hom	17322.9	344	55.77	25.26
scaffold1	73985	73985	intergenic	C	T	hom	17322.9	343	55.82	29.37
scaffold1	73986	73986	intergenic	C	G	hom	17322.9	343	55.88	24.32
scaffold1	74019	74019	intergenic	T	C	hom	18489	380	55.96	31.18
scaffold1	74027	74027	intergenic	C	A	hom	19037.7	392	56.07	33.91
scaffold1	74042	74042	intergenic	G	T	hom	18980.7	407	56.45	31.09
scaffold1	74083	74083	intergenic	A	G	hom	18262.1	386	56.72	33.23
scaffold1	74092	74092	intergenic	T	C	hom	66.87	332	60	33.44
scaffold1	74099	74099	intergenic	C	T	hom	17418.1	339	57.16	32.27
scaffold1	74100	74100	intergenic	A	G	hom	17492.2	334	57.16	30.69
scaffold1	74106	74106	intergenic	G	A	hom	17244.3	329	57.37	29.52
scaffold1	74133	74133	intergenic	A	T	hom	12962.1	271	57.89	33.69
scaffold1	74163	74163	intergenic	G	A	hom	8199.3	175	57.83	31.13
scaffold1	74184	74184	intergenic	A	G	unknown	5877.9	122	57.62	32.99
scaffold1	74196	74196	intergenic	G	A	unknown	5183.69	103	57.4	23.83
scaffold1	74205	74205	intergenic	C	T	unknown	5349.76	108	57.4	31.76
scaffold1	74214	74214	intergenic	C	T	unknown	5459.25	111	57.81	31.05
scaffold1	74223	74223	intergenic	A	G	unknown	5398.23	114	58	31.34
scaffold1	74244	74244	intergenic	T	C	unknown	5565.26	117	58.5	27.09
scaffold1	74252	74252	intergenic	G	A	unknown	5512.98	119	58.71	30.94
scaffold1	74271	74271	intergenic	C	T	unknown	4993.44	115	58.44	27.76
scaffold1	74274	74274	intergenic	C	T	unknown	4913.83	112	58.37	31.8
scaffold1	74280	74280	intergenic	T	G	unknown	4806.69	110	58.32	27.6
scaffold1	74298	74298	intergenic	C	A	unknown	4091.41	95	58.9	30.86
scaffold1	74304	74304	intergenic	T	G	unknown	4088.31	95	58.57	28.61
scaffold1	74319	74319	intergenic	G	A	unknown	3439.76	84	58.49	29.82
scaffold1	74335	74335	intergenic	G	A	unknown	2490.24	68	57.87	27.24
scaffold1	74336	74336	intergenic	T	C	unknown	2490.24	68	57.87	26.64
scaffold1	74349	74349	intergenic	A	T	unknown	1845	60	57.93	29.66
scaffold1	74355	74355	intergenic	A	G	unknown	1845	54	57.93	32.84
scaffold1	74366	74366	intergenic	C	T	unknown	1240.88	33	57.7	30.53
scaffold1	74367	74367	intergenic	C	T	unknown	1240.88	33	57.7	31.92
scaffold1	74375	74375	intergenic	C	T	unknown	997.56	30	57.22	26.96
scaffold1	74386	74386	intergenic	A	G	unknown	1105.96	26	57.22	25.67
scaffold1	74388	74388	intergenic	C	A	unknown	1105.96	26	57.22	29.18
scaffold1	74405	74405	intergenic	C	T	unknown	169.8	10	53	31.92
scaffold1	74406	74406	intergenic	A	G	unknown	169.8	10	53	27.69
scaffold1	74407	74407	intergenic	G	A	unknown	169.8	10	53	26.12
scaffold1	74409	74409	intergenic	C	T	unknown	169.8	10	53	29.16
scaffold1	74412	74412	intergenic	C	T	unknown	169.8	9	53	27.87
scaffold1	74731	74731	intergenic	G	A	unknown	223.83	28	36.4	29.13
scaffold1	74736	74736	intergenic	T	A	unknown	402.57	31	29.72	30.17
scaffold1	74747	74747	intergenic	C	T	unknown	569.99	35	33.34	28.79
scaffold1	74751	74751	intergenic	C	A	unknown	616.6	36	31.62	30.1
scaffold1	74766	74766	intergenic	C	A	unknown	656.61	40	31.62	32.06
scaffold1	74769	74769	intergenic	C	T	unknown	618.75	40	31.62	27.78
scaffold1	74772	74772	intergenic	G	T	unknown	656.61	40	31.62	33.27
scaffold1	74783	74783	intergenic	A	G	unknown	656.61	44	31.62	24.67
scaffold1	74788	74788	intergenic	G	A	unknown	656.61	44	31.62	27.88
scaffold1	74799	74799	intergenic	A	G	unknown	558.6	44	31.62	27.37
scaffold1	74822	74822	intergenic	T	G	unknown	558.6	51	31.62	27.53
scaffold1	74877	74877	intergenic	G	A	unknown	557.6	64	32.63	26.08
scaffold1	74916	74916	intergenic	C	T	unknown	998.09	47	32.44	31.84
scaffold1	74920	74920	intergenic	G	C	unknown	998.09	47	32.44	33.15
scaffold1	74931	74931	intergenic	C	T	unknown	1112.18	47	33.94	30.45
scaffold1	74988	74988	intergenic	A	T	unknown	464	5	25.16	34.8
scaffold1	74990	74990	intergenic	A	T	unknown	464	6	25.16	25.43
scaffold1	75003	75003	intergenic	A	G	unknown	665.62	17	30.05	31.02
scaffold1	75012	75012	intergenic	G	A	unknown	665.62	24	30.05	28.37
scaffold1	75030	75030	intergenic	A	G	unknown	1837.62	48	36.48	26.97
scaffold1	75050	75050	intergenic	T	A	unknown	2290.99	63	38.19	32.03
scaffold1	75066	75066	intergenic	G	A	unknown	3035.94	88	39.42	29.23
scaffold1	75067	75067	intergenic	T	C	unknown	3035.94	89	40.05	31.27
scaffold1	75085	75085	intergenic	G	A	hom	5219.42	168	39.37	31.54
scaffold1	75175	75175	intergenic	C	T	hom	9256.07	218	41.3	30.35
scaffold1	75181	75181	intergenic	G	A	hom	9238.9	220	41.65	26.26
scaffold1	75278	75278	intergenic	C	A	hom	2146.58	61	43.43	26.92
scaffold1	75324	75324	intergenic	C	G	unknown	169.8	12	60	29.45
scaffold1	75351	75351	intergenic	C	A	unknown	320.69	14	60	28.29
scaffold1	75357	75357	intergenic	C	T	unknown	320.69	15	60	28.89
scaffold1	75376	75376	intergenic	G	A	unknown	380.45	18	60	32.05
scaffold1	75382	75382	intergenic	G	A	unknown	380.45	19	60	36.46
scaffold1	75390	75390	intergenic	C	T	unknown	380.45	20	60	30.6
scaffold1	75396	75396	intergenic	G	A	unknown	380.45	22	60	31.55
scaffold1	75423	75423	intergenic	G	C	hom	629.58	43	49.94	35.85
scaffold1	75440	75440	intergenic	C	A	hom	659.69	49	51.41	29.86
scaffold1	75450	75450	intergenic	T	C	hom	659.69	54	51.41	32.83
scaffold1	75473	75473	intergenic	C	A	hom	766.68	69	48.81	31.31
scaffold1	75489	75489	intergenic	C	T	hom	1231.88	78	51.2	29.51
scaffold1	75500	75500	intergenic	T	C	hom	1231.88	83	51.2	30.1
scaffold1	75533	75533	intergenic	G	A	hom	4874.62	124	54.65	32.97
scaffold1	75547	75547	intergenic	T	C	hom	5126.74	131	53.77	30.53
scaffold1	75565	75565	intergenic	C	T	hom	5098.62	139	51.76	31.61
scaffold1	75600	75600	intergenic	A	G	unknown	4897.74	115	48.16	28.4
scaffold1	75608	75608	intergenic	A	T	unknown	4797.65	107	47.97	30.42
scaffold1	75609	75609	intergenic	A	G	unknown	4759.06	106	47.74	26.29
scaffold1	75617	75617	intergenic	G	A	unknown	4702.54	103	47.51	34.12
scaffold1	75635	75635	intergenic	C	T	unknown	4570.2	103	44.8	33.98
scaffold1	75688	75688	intergenic	A	G	unknown	4075.75	126	48.97	29.52
scaffold1	75689	75689	intergenic	C	T	unknown	4075.75	126	48.97	28.09
scaffold1	75690	75690	intergenic	A	C	unknown	4119.48	127	48.64	27.61
scaffold1	75692	75692	intergenic	A	T	unknown	4066.75	132	49.03	33.08
scaffold1	75719	75719	intergenic	G	A	hom	7284.11	181	51.49	28.86
scaffold1	75729	75729	intergenic	T	C	hom	7958.08	190	51.04	29.6
scaffold1	75730	75730	intergenic	G	A	hom	8197.6	195	51.32	30.21
scaffold1	75737	75737	intergenic	C	T	hom	9192.85	233	52.02	28.83
scaffold1	75743	75743	intergenic	A	T	hom	9479.27	249	52.27	32.62
scaffold1	75752	75752	intergenic	G	A	hom	9658.85	265	51.89	26.26
scaffold1	75800	75800	intergenic	C	T	hom	15823	311	51.12	30.75
scaffold1	75802	75802	intergenic	G	A	hom	15869.9	313	50.94	31.82
scaffold1	75816	75816	intergenic	C	T	hom	16663	330	50.29	28.27
scaffold1	75818	75818	intergenic	T	C	hom	16588.2	328	50.06	27.81
scaffold1	75822	75822	intergenic	C	A	hom	16986.7	338	50.1	30.21
scaffold1	75824	75824	intergenic	C	G	hom	16837.7	337	50.04	29.54
scaffold1	75898	75898	intergenic	G	A	hom	18862.2	365	47.2	27.35
scaffold1	75903	75903	intergenic	C	A	hom	19777	384	47.08	28.47
scaffold1	75905	75905	intergenic	G	T	hom	20019.5	388	47.11	29.41
scaffold1	75906	75906	intergenic	A	T	hom	20034.2	389	47.11	30.4
scaffold1	75912	75912	intergenic	G	A	hom	19281.8	387	46.74	30.33
scaffold1	75957	75957	intergenic	C	T	hom	16647.9	389	46.69	32.7
scaffold1	76001	76001	intergenic	G	A	hom	14078.6	300	45.99	30.54
scaffold1	76019	76019	intergenic	C	G	hom	13488	292	46.35	30.5
scaffold1	76053	76053	intergenic	T	C	hom	11993.6	265	45.1	27.2
scaffold1	76065	76065	intergenic	G	A	hom	12014.2	236	44.81	30.14
scaffold1	76075	76075	intergenic	G	T	hom	11869.4	229	44.89	28.06
scaffold1	76077	76077	intergenic	A	C	hom	69.98	214	36.5	34.99
scaffold1	76095	76095	intergenic	A	T	hom	11692.6	232	45.09	29.17
scaffold1	76101	76101	intergenic	A	G	hom	12384.6	248	45.82	25.06
scaffold1	76104	76104	intergenic	C	T	hom	12623.8	256	46.07	27.71
scaffold1	76167	76167	intergenic	T	C	hom	13663.2	298	48.91	35.68
scaffold1	76175	76175	intergenic	G	A	hom	13655.6	293	49.8	30.03
scaffold1	76179	76179	intergenic	G	A	hom	13758.8	298	50.1	25.9
scaffold1	76231	76231	intergenic	A	G	unknown	11617.3	268	54.19	33.23
scaffold1	76260	76260	intergenic	A	G	hom	9224.4	218	55.99	36.91
scaffold1	76275	76275	intergenic	T	A	unknown	8473.31	190	56.1	32.92
scaffold1	76278	76278	intergenic	A	G	unknown	8212.38	186	55.82	28.37
scaffold1	76281	76281	intergenic	G	T	unknown	8151.36	184	55.66	36.09
scaffold1	76284	76284	intergenic	T	C	unknown	7686.76	180	55.66	28.22
scaffold1	76293	76293	intergenic	A	C	unknown	7293.96	171	55.9	26.72
scaffold1	76295	76295	intergenic	A	G	unknown	7145.41	171	56.03	33.7
scaffold1	76316	76316	intergenic	G	A	unknown	5363.78	144	54.7	32.78
scaffold1	76323	76323	intergenic	G	A	unknown	5257.6	140	54.54	30.64
scaffold1	76336	76336	intergenic	A	G	unknown	4162.07	129	54.17	35.32
scaffold1	76345	76345	intergenic	A	G	unknown	3359.21	122	52.89	33.1
scaffold1	76357	76357	intergenic	G	A	unknown	3225.34	131	53.27	30.47
scaffold1	76362	76362	intergenic	A	G	unknown	2868.49	120	53.22	34.22
scaffold1	76367	76367	intergenic	C	T	unknown	2754.81	115	53.39	28.32
scaffold1	76368	76368	intergenic	A	G	unknown	2697.73	114	53.16	25.68
scaffold1	76388	76388	intergenic	A	G	unknown	2296.91	91	53.62	32.13
scaffold1	76398	76398	intergenic	T	G	unknown	2328.79	84	53.34	27.65
scaffold1	76404	76404	intergenic	T	A	unknown	2328.79	84	53.34	28.83
scaffold1	76410	76410	intergenic	C	T	unknown	2270.21	83	54.16	28.99
scaffold1	76419	76419	intergenic	A	G	unknown	2172.31	83	55.16	28.17
scaffold1	76428	76428	intergenic	C	T	unknown	1200.83	77	58.23	29.04
scaffold1	76453	76453	intergenic	A	G	unknown	865.76	57	57.32	33.75
scaffold1	76465	76465	intergenic	T	A	unknown	434.58	41	54.52	29.55
scaffold1	76622	76622	intergenic	C	T	unknown	930.14	39	52.33	28.88
scaffold1	76625	76625	intergenic	T	C	unknown	930.14	40	52.33	27.51
scaffold1	76630	76630	intergenic	A	C	unknown	930.14	41	53.08	29.33
scaffold1	76659	76659	intergenic	T	C	unknown	2406.93	65	55.95	33.17
scaffold1	76677	76677	intergenic	G	T	unknown	3494.64	86	56.92	35.01
scaffold1	76707	76707	intergenic	C	T	hom	5669.3	133	59.29	34.57
scaffold1	76724	76724	intergenic	A	G	hom	31.69	142	60	31.69
scaffold1	76725	76725	intergenic	A	G	hom	6548.66	146	59.76	32.83
scaffold1	76733	76733	intergenic	C	T	hom	6719.7	147	59.76	27.63
scaffold1	76734	76734	intergenic	A	G	hom	6719.7	147	59.76	31.92
scaffold1	76744	76744	intergenic	G	A	hom	7052.68	158	59.77	29.75
scaffold1	76759	76759	intergenic	G	A	hom	7569.49	178	59.62	23.71
scaffold1	76767	76767	intergenic	A	G	hom	7811.26	192	59.65	28.46
scaffold1	76770	76770	intergenic	A	G	hom	7884.12	190	59.65	30.39
scaffold1	76781	76781	intergenic	C	T	hom	8115.48	199	59.68	31.46
scaffold1	76795	76795	intergenic	A	C	hom	8423.27	205	59.69	33.51
scaffold1	76812	76812	intergenic	T	A	hom	8747.11	187	60	26.86
scaffold1	76813	76813	intergenic	C	T	hom	8747.11	187	60	32.45
scaffold1	76824	76824	intergenic	A	G	hom	8845.1	187	60	33.81
scaffold1	76856	76856	intergenic	C	T	hom	10090.3	219	59.75	27.29
scaffold1	76860	76860	intergenic	A	G	hom	10431.1	215	59.92	30.17
scaffold1	76878	76878	intergenic	T	C	hom	12591	251	59.5	32.95
scaffold1	76887	76887	intergenic	G	A	hom	13751.6	276	59.54	31.26
scaffold1	76891	76891	intergenic	G	A	hom	13971.8	280	59.55	31.92
scaffold1	76896	76896	intergenic	A	G	hom	14234.9	285	59.56	30.59
scaffold1	76906	76906	intergenic	G	A	hom	15254.5	320	59.54	29.02
scaffold1	76938	76938	upstream	A	G	hom	19312	389	59.61	32.1
scaffold1	76941	76941	upstream	A	G	hom	19826.5	399	59.62	30.71
scaffold1	76944	76944	upstream	A	T	hom	19850.8	409	59.63	27.35
scaffold1	77009	77009	upstream	A	T	hom	25872	567	59.75	27.16
scaffold1	77066	77066	upstream	T	C	hom	107.34	467	60	29.09
scaffold1	77070	77070	upstream	G	A	hom	23107.3	474	60	29.97
scaffold1	77073	77073	upstream	A	G	hom	23243	466	60	29.44
scaffold1	77082	77082	upstream	C	T	hom	21821.9	435	60	27.77
scaffold1	77099	77099	upstream	C	T	hom	19124.1	395	60	33.1
scaffold1	77127	77127	upstream	A	G	hom	15315.9	338	60	33.65
scaffold1	77155	77155	upstream	G	A	hom	11562.2	264	60	27.12
scaffold1	77190	77190	upstream	A	G	hom	8397.53	183	57.95	30.07
scaffold1	77202	77202	upstream	G	A	hom	8140.96	182	56.74	27.87
scaffold1	77212	77212	upstream	G	C	hom	7987.85	181	56.27	28.15
scaffold1	77216	77216	upstream	A	T	hom	7787.35	177	56.13	32.36
scaffold1	77243	77243	upstream	C	T	hom	5557.4	161	55.32	31.2
scaffold1	77257	77257	upstream	A	G	hom	4987.34	156	53.77	33.27
scaffold1	77262	77262	upstream	A	G	hom	4559.55	155	52.21	31.15
scaffold1	77263	77263	upstream	T	C	hom	5287.71	154	52.09	32.13
scaffold1	77266	77266	upstream	T	C	hom	4197.57	148	51.83	29.75
scaffold1	77272	77272	upstream	A	C	hom	4752.97	140	51.27	32.15
scaffold1	77273	77273	upstream	C	T	hom	3851.87	139	51.12	26.25
scaffold1	77283	77283	upstream	T	C	hom	3582.27	122	50.45	28.52
scaffold1	77290	77290	upstream	C	A	hom	4328.15	124	49.35	33
scaffold1	77303	77303	upstream	G	A	hom	3845.88	113	47.74	23.8
scaffold1	77307	77307	upstream	A	T	hom	3010.39	111	47.15	33.42
scaffold1	77311	77311	upstream	A	G	hom	2733.11	109	46.15	29.95
scaffold1	77312	77312	upstream	G	A	hom	2729.97	108	45.76	26.77
scaffold1	77333	77333	upstream	A	G	hom	3303.34	88	46.1	26.81
scaffold1	77339	77339	upstream	A	T	hom	3187.79	86	47.03	27.66
scaffold1	77344	77344	upstream	A	T	hom	3187.79	84	47.03	36.76
scaffold1	77359	77359	upstream	G	A	hom	3007.3	70	47.98	27.09
scaffold1	77441	77441	upstream	C	T	hom	334.18	31	40.41	28.37
scaffold1	77445	77445	upstream	C	T	hom	99.42	52	23.8	33.47
scaffold1	77454	77454	upstream	T	C	hom	178.11	108	20.11	19.79
scaffold1	77482	77482	upstream	T	G	hom	5273.95	145	29.3	30.21
scaffold1	77490	77490	upstream	T	C	hom	2186.62	130	32.69	32.63
scaffold1	77507	77507	upstream	G	T	hom	2186.62	130	32.69	23.83
scaffold1	77508	77508	upstream	G	A	hom	5136.13	137	31	31.28
scaffold1	77518	77518	upstream	A	G	unknown	5243.91	137	31	28.65
scaffold1	77525	77525	upstream	G	A	hom	119.08	123	49.68	36.4
scaffold1	77530	77530	upstream	A	T	hom	1495.7	132	31.26	29.63
scaffold1	77542	77542	upstream	G	C	hom	1540.83	137	31.45	28.34
scaffold1	79158	79158	downstream	G	C	hom	107.43	303	60	36.84
scaffold1	79164	79164	downstream	C	T	unknown	2451.28	495	60	32.65
scaffold1	79183	79183	downstream	G	A	unknown	17364.5	875	59.98	32.47
scaffold1	79247	79247	downstream	G	A	hom	30.82	512	60	2.37
scaffold1	79248	79248	downstream	T	C	hom	32.81	501	60	4.69
scaffold1	79262	79262	downstream	T	C	hom	26038.3	1026	59.97	35.67
scaffold1	79286	79286	downstream	C	T	hom	3993.06	713	59.99	18.57
scaffold1	79289	79289	downstream	A	G	hom	29829.7	912	59.97	31.7
scaffold1	79300	79300	downstream	G	A	hom	31223.5	917	59.97	29.77
scaffold1	79325	79325	downstream	T	G	hom	28609.3	741	59.99	31.63
scaffold1	79329	79329	downstream	G	A	hom	28552.9	744	59.99	31.87
scaffold1	79351	79351	downstream	G	A	hom	25442.2	631	59.99	26.47
scaffold1	79434	79434	downstream	A	G	hom	12643.6	831	60	31.36
scaffold1	79459	79459	downstream	G	C	hom	11069.4	688	60	27.32
scaffold1	79529	79529	downstream	T	C	hom	282.3	61	60	33.35
scaffold1	79747	79747	downstream	A	G	hom	31.29	470	54.63	5.21
scaffold1	79748	79748	downstream	A	G	hom	90.84	467	60	18.17
scaffold1	79752	79752	downstream	C	A	hom	240.94	458	56.62	30.7
scaffold1	79785	79785	downstream	T	C	hom	8207.88	433	57.95	29.63
scaffold1	79787	79787	downstream	A	T	hom	3396.54	414	58.04	28.36
scaffold1	79789	79789	downstream	G	T	hom	69.34	372	60	34.67
scaffold1	79802	79802	downstream	T	A	hom	1833.88	358	57.88	32.45
scaffold1	79803	79803	downstream	G	C	hom	1864.85	357	57.88	33.19
scaffold1	79834	79834	downstream	G	A	hom	69.49	517	60	34.75
scaffold1	79878	79878	downstream	C	T	hom	18675.7	492	59.07	29.01
scaffold1	79910	79910	downstream	C	T	hom	13742.8	380	59.29	30.04
scaffold1	79915	79915	downstream	G	T	hom	13927.3	372	59.36	29.55
scaffold1	79923	79923	downstream	G	A	unknown	4560.97	337	59.56	28.43
scaffold1	79932	79932	downstream	G	A	hom	11815.1	334	59.33	23.6
scaffold1	79998	79998	downstream	G	C	hom	12610.3	353	58.84	35.08
scaffold1	80022	80022	intergenic	C	T	hom	8752.23	258	59.59	34.07
scaffold1	80041	80041	intergenic	A	G	hom	6525.16	194	59.59	34.39
scaffold1	80137	80137	intergenic	A	C	unknown	129.26	110	60	33.25
scaffold1	80188	80188	intergenic	G	A	hom	76.65	106	51.53	19.16
scaffold1	80256	80256	intergenic	A	G	hom	9402.93	177	59.75	26.54
scaffold1	80268	80268	intergenic	G	A	hom	11656.7	211	59.88	31.08
scaffold1	80333	80333	intergenic	G	A	hom	16730.9	447	59.97	32.66
scaffold1	80342	80342	intergenic	C	T	hom	17447	469	59.97	28.1
scaffold1	80345	80345	intergenic	G	A	hom	17466.1	475	59.97	25.18
scaffold1	80388	80388	intergenic	C	T	hom	19445.7	546	59.99	34.59
scaffold1	80407	80407	intergenic	C	A	hom	19673.2	521	59.99	24.67
scaffold1	80419	80419	intergenic	T	G	hom	19180.2	491	59.99	27.99
scaffold1	80424	80424	intergenic	T	C	hom	66.68	352	60	33.34
scaffold1	80425	80425	intergenic	T	G	hom	66.68	353	60	33.34
scaffold1	80441	80441	intergenic	T	C	hom	18119	436	60	30.4
scaffold1	80477	80477	intergenic	C	A	hom	17825.4	397	60	29.75
scaffold1	80500	80500	intergenic	T	C	hom	18326.9	372	60	28.29
scaffold1	80509	80509	intergenic	G	A	hom	18676.5	380	60	29.6
scaffold1	80534	80534	intergenic	A	G	hom	19870.3	430	60	27.91
scaffold1	80563	80563	intergenic	A	T	hom	22177.8	483	60	29.67
scaffold1	80565	80565	intergenic	A	G	hom	22177.8	488	60	31.75
scaffold1	80634	80634	intergenic	A	G	hom	21431.5	473	60	28.36
scaffold1	80647	80647	intergenic	A	G	hom	20771.5	458	60	32.63
scaffold1	80671	80671	intergenic	A	T	hom	18250.2	395	60	26.87
scaffold1	80686	80686	intergenic	G	T	hom	116.13	343	60	16.59
scaffold1	80692	80692	intergenic	G	T	hom	17544.4	407	60	29.26
scaffold1	80711	80711	intergenic	T	G	hom	16823.2	384	60	30.65
scaffold1	80717	80717	intergenic	A	C	hom	16356.9	387	60	32.36
scaffold1	80753	80753	intergenic	G	A	hom	16224.6	425	59.99	30.13
scaffold1	80754	80754	intergenic	G	T	hom	16224.6	426	59.99	26.82
scaffold1	80783	80783	intergenic	G	A	hom	15430	505	59.89	29.24
scaffold1	80833	80833	intergenic	A	G	hom	8591.97	351	59.9	25.87
scaffold1	80837	80837	intergenic	G	A	hom	8247.62	344	59.9	29.49
scaffold1	80849	80849	intergenic	T	C	unknown	111.91	102	60	25.75
scaffold1	80867	80867	intergenic	A	G	hom	40.09	113	60	31.71
scaffold1	80881	80881	intergenic	G	A	hom	6386.81	358	59.99	30.18
scaffold1	80885	80885	intergenic	A	G	hom	6618.33	375	59.99	22.39
scaffold1	80913	80913	intergenic	G	T	hom	9456.87	453	59.99	33.22
scaffold1	80916	80916	intergenic	G	A	hom	9456.87	490	59.99	32.82
scaffold1	80977	80977	intergenic	G	A	hom	13362.6	570	59.5	29.21
scaffold1	80987	80987	intergenic	A	C	hom	12849.6	537	59.46	28.08
scaffold1	81002	81002	intergenic	G	T	hom	13105.9	519	59.52	27.71
scaffold1	81006	81006	intergenic	C	G	hom	96.38	227	60	12.05
scaffold1	81022	81022	intergenic	C	T	hom	12885.2	478	59.71	29.47
scaffold1	81051	81051	intergenic	C	A	hom	13233.6	411	59.52	28.6
scaffold1	81056	81056	intergenic	G	C	hom	13356.8	404	59.48	24.82
scaffold1	81077	81077	intergenic	G	T	hom	11727.9	390	58.57	30.53
scaffold1	81086	81086	intergenic	G	A	hom	12554.6	385	57.5	30.53
scaffold1	81099	81099	intergenic	C	T	hom	13650.6	426	55.64	37.34
scaffold1	81147	81147	intergenic	C	T	unknown	10355.9	367	54.5	29.76
scaffold1	81182	81182	intergenic	G	A	unknown	2651.88	193	58.74	22.34
scaffold1	81206	81206	intergenic	A	G	unknown	5347	241	59.42	33.61
scaffold1	81237	81237	intergenic	G	A	hom	11733.8	310	59.61	27.49
scaffold1	81256	81256	intergenic	A	T	hom	14779.3	353	59.85	30.9
scaffold1	81276	81276	intergenic	A	G	hom	16632.2	407	59.9	29.85
scaffold1	81354	81354	intergenic	G	T	hom	17217.8	395	59.7	32.01
scaffold1	81360	81360	intergenic	A	G	hom	16930.2	383	59.68	31.27
scaffold1	81368	81368	intergenic	C	T	hom	15385.1	345	59.63	29.17
scaffold1	81370	81370	intergenic	G	A	hom	15307.9	349	59.64	30.1
scaffold1	81380	81380	intergenic	A	G	hom	14854.4	355	59.63	33.16
scaffold1	81383	81383	intergenic	T	C	hom	15082.2	358	59.64	35.26
scaffold1	81386	81386	intergenic	G	A	hom	14788.8	360	59.64	34.35
scaffold1	81387	81387	intergenic	T	C	hom	14694.3	358	59.63	29.2
scaffold1	81436	81436	intergenic	A	G	hom	43.51	300	60	7.25
scaffold1	81445	81445	intergenic	C	T	hom	67	320	60	33.5
scaffold1	81449	81449	intergenic	T	C	hom	15410.5	396	59.76	33.67
scaffold1	81480	81480	intergenic	G	A	hom	18422.8	389	59.83	31.52
scaffold1	81526	81526	intergenic	C	T	hom	23517.7	496	60	31.15
scaffold1	81560	81560	intergenic	G	A	hom	24162.2	493	60	31.45
scaffold1	81561	81561	intergenic	C	T	hom	24162.2	489	60	33.92
scaffold1	81587	81587	intergenic	A	C	hom	22605.8	454	60	31.27
scaffold1	81636	81636	intergenic	C	T	hom	21256.5	446	60	31.31
scaffold1	81671	81671	intergenic	A	T	hom	23430.1	456	60	30.39
scaffold1	81703	81703	intergenic	T	C	hom	23284.9	493	60	35.77
scaffold1	81795	81795	intergenic	G	A	hom	27426	565	59.95	28.59
scaffold1	81801	81801	intergenic	C	T	hom	27558.8	560	59.95	24.99
scaffold1	81817	81817	intergenic	C	T	hom	26435.5	543	59.95	33.77
scaffold1	81819	81819	intergenic	C	T	hom	26525.8	537	59.95	33.49
scaffold1	81864	81864	intergenic	A	T	hom	20362.2	423	59.94	28.04
scaffold1	81874	81874	intergenic	T	G	hom	258.09	361	60	31.41
scaffold1	81885	81885	intergenic	T	A	hom	18780.1	388	60	31.67
scaffold1	81965	81965	intergenic	C	T	hom	15565.1	335	60	28.12
scaffold1	81977	81977	intergenic	G	A	hom	16006.4	359	60	34.85
scaffold1	81979	81979	intergenic	A	G	hom	16145.2	363	60	32.99
scaffold1	81982	81982	intergenic	C	T	hom	16234.8	365	60	28.46
scaffold1	81994	81994	intergenic	C	T	hom	16219.1	368	60	30.24
scaffold1	82018	82018	intergenic	C	T	hom	17302.8	398	60	36.17
scaffold1	82032	82032	intergenic	T	G	hom	17883.8	421	60	24.88
scaffold1	82035	82035	intergenic	C	T	hom	17616.7	424	60	30.78
scaffold1	82083	82083	intergenic	C	T	hom	18481.7	402	60	25.57
scaffold1	82110	82110	intergenic	A	G	hom	16762.6	329	60	28.47
scaffold1	82114	82114	intergenic	C	T	hom	16721.9	327	60	35.89
scaffold1	82115	82115	intergenic	G	A	hom	16652.2	325	60	31.87
scaffold1	82131	82131	intergenic	T	C	hom	15332.6	296	60	28.49
scaffold1	82155	82155	intergenic	A	G	hom	14501.6	280	60	29.59
scaffold1	82163	82163	intergenic	A	G	hom	13869.2	273	60	26.34
scaffold1	82191	82191	intergenic	G	A	hom	11933.6	241	60	30.13
scaffold1	82214	82214	intergenic	G	A	hom	12660.4	268	60	32.11
scaffold1	82250	82250	intergenic	C	T	hom	14663.8	294	59.9	27
scaffold1	82266	82266	intergenic	C	A	hom	14701.5	306	59.9	28.7
scaffold1	82289	82289	intergenic	C	A	hom	14502.7	312	59.89	32.78
scaffold1	82296	82296	intergenic	C	T	hom	14365.7	319	60	37.43
scaffold1	82332	82332	intergenic	G	T	hom	17644.7	351	60	28.25
scaffold1	82353	82353	intergenic	T	G	hom	18528.9	374	60	28.19
scaffold1	82388	82388	intergenic	G	A	hom	20954.1	429	60	29.01
scaffold1	82402	82402	intergenic	A	G	hom	22009.1	450	60	30.59
scaffold1	82444	82444	intergenic	T	G	hom	22341.2	450	60	28.48
scaffold1	82446	82446	intergenic	T	C	hom	61.58	428	60	30.79
scaffold1	82459	82459	intergenic	A	G	hom	22904.5	462	60	28.84
scaffold1	82483	82483	intergenic	C	T	hom	22664.6	466	60	32.5
scaffold1	82499	82499	intergenic	C	T	hom	22388	475	60	35.55
scaffold1	82500	82500	intergenic	A	T	hom	22299.5	473	60	31.15
scaffold1	82501	82501	intergenic	G	T	hom	107.69	441	60	31.84
scaffold1	82518	82518	intergenic	G	A	hom	21541.4	457	60	27.32
scaffold1	82536	82536	intergenic	G	A	hom	20466.3	442	60	26.86
scaffold1	82588	82588	intergenic	A	C	hom	23160.9	491	60	29.2
scaffold1	82654	82654	intergenic	A	T	hom	22543.1	488	60	24.26
scaffold1	82681	82681	intergenic	C	T	hom	24028.5	509	60	29.51
scaffold1	82705	82705	intergenic	T	G	hom	23835.3	506	60	29.91
scaffold1	82857	82857	intergenic	T	G	hom	25064.9	513	60	33.02
scaffold1	83065	83065	intergenic	T	C	hom	23890.3	507	60	26.18
scaffold1	83197	83197	intergenic	A	T	hom	18421.7	414	59.34	37.94
scaffold1	83199	83199	intergenic	A	T	hom	19676	401	59.32	31.37
scaffold1	83216	83216	intergenic	C	T	hom	20730.1	416	59.31	24.59
scaffold1	83218	83218	intergenic	C	T	hom	20914.7	420	59.32	28.67
scaffold1	83221	83221	intergenic	G	C	hom	20509.2	410	59.3	34.86
scaffold1	83250	83250	intergenic	T	G	hom	19072.6	427	59.38	29.75
scaffold1	83393	83393	intergenic	A	G	hom	16292.4	377	59.94	31.21
scaffold1	83399	83399	intergenic	T	A	hom	15902.6	367	59.89	27.32
scaffold1	83400	83400	intergenic	C	T	hom	15740.8	363	59.89	31.26
scaffold1	83404	83404	intergenic	C	G	hom	14833	367	59.86	32.55
scaffold1	83457	83457	intergenic	C	T	hom	9690.77	369	59.14	31.18
scaffold1	83489	83489	intergenic	A	C	hom	104.25	294	60	27.18
scaffold1	83501	83501	intergenic	A	C	hom	64.96	300	60	21.65
scaffold1	83505	83505	intergenic	C	T	hom	10560.8	388	54.77	30.07
scaffold1	83516	83516	intergenic	A	T	hom	9743.53	389	55.08	29.53
scaffold1	83541	83541	intergenic	C	T	hom	9393.37	364	52.93	31.23
scaffold1	83557	83557	intergenic	A	G	hom	12360.6	365	50.6	31.65
scaffold1	83560	83560	intergenic	C	T	het	1714.14	340	44.6	33.74
scaffold1	83562	83562	intergenic	T	C	het	1675.91	337	44.3	31.8
scaffold1	83563	83563	intergenic	G	A	het	1673.2	338	44.26	27.96
scaffold1	83580	83580	intergenic	G	A	hom	226.92	286	47.6	17.46
scaffold1	83583	83583	intergenic	T	A	het	1645.11	319	43.55	32.64
scaffold1	83585	83585	intergenic	A	G	het	1669.7	311	43.38	33.69
scaffold1	83586	83586	intergenic	G	A	het	1679.92	312	43.38	28.92
scaffold1	83606	83606	intergenic	G	A	het	1784.52	288	42.23	30.34
scaffold1	83610	83610	intergenic	C	T	hom	6767.08	283	44.55	32.72
scaffold1	83620	83620	intergenic	C	T	het	3686.29	251	43.16	31.47
scaffold1	83623	83623	intergenic	A	G	hom	37.59	244	40.42	9.4
scaffold1	83626	83626	intergenic	C	T	hom	1771.12	286	41.4	32.01
scaffold1	83639	83639	intergenic	C	T	hom	162.97	274	43.69	29.03
scaffold1	83649	83649	intergenic	C	T	hom	200.96	266	46.46	29.3
scaffold1	83713	83713	intergenic	C	T	hom	4395.16	548	46.63	31.33
scaffold1	83725	83725	intergenic	T	G	het	2195.27	559	50.76	30.22
scaffold1	83791	83791	intergenic	T	C	hom	1215.24	775	41.4	18.99
scaffold1	83794	83794	intergenic	C	T	het	8670.13	841	46.36	23.06
scaffold1	83804	83804	intergenic	A	T	hom	72.88	607	40.95	10.41
scaffold1	83815	83815	intergenic	A	C	hom	900.67	620	42.3	20.01
scaffold1	83823	83823	intergenic	A	C	hom	47.21	566	45.75	5.9
scaffold1	83835	83835	intergenic	C	T	hom	703.74	628	42.69	22.7
scaffold1	83836	83836	intergenic	G	T	het	5436.07	754	49.27	22.56
scaffold1	83851	83851	intergenic	G	A	hom	482.82	567	40.41	21.95
scaffold1	83854	83854	intergenic	A	T	hom	139.25	546	41.27	27.85
scaffold1	83867	83867	intergenic	A	T	hom	21722.9	634	48.91	33.79
scaffold1	83868	83868	intergenic	A	G	hom	59.49	454	50.44	14.87
scaffold1	83869	83869	intergenic	C	T	het	2307.01	494	48.58	20.78
scaffold1	83875	83875	intergenic	C	T	het	2302.06	548	48.76	20.37
scaffold1	83883	83883	intergenic	T	C	hom	119.9	621	43.14	19.98
scaffold1	83902	83902	intergenic	G	A	het	1139.34	697	49.7	12.38
scaffold1	83910	83910	intergenic	T	C	het	1072.29	717	49.08	11.78
scaffold1	83929	83929	intergenic	C	T	hom	890.93	771	49.44	12.37
scaffold1	83931	83931	intergenic	A	G	hom	888.75	765	49.44	12.34
scaffold1	83939	83939	intergenic	A	G	het	3284.72	810	48.31	16.93
scaffold1	83941	83941	intergenic	T	C	het	2826.18	806	48.61	16.06
scaffold1	83942	83942	intergenic	G	A	het	2343.85	783	48.46	14.47
scaffold1	83955	83955	intergenic	A	G	hom	593.54	678	51.81	11.64
scaffold1	83975	83975	intergenic	C	T	hom	568.48	577	49.09	16.24
scaffold1	83986	83986	intergenic	G	C	hom	1791.36	606	49.16	23.57
scaffold1	83987	83987	intergenic	T	G	hom	15068.2	641	53.69	35.9
scaffold1	83991	83991	intergenic	G	A	hom	1800.5	601	49.69	23.69
scaffold1	84000	84000	intergenic	A	T	hom	83.23	532	54.55	20.81
scaffold1	84003	84003	intergenic	G	A	hom	603.26	559	48.76	18.85
scaffold1	84010	84010	intergenic	G	A	hom	364.28	482	50.48	22.77
scaffold1	84048	84048	intergenic	G	T	unknown	8657.43	507	57.72	24.75
scaffold1	84059	84059	intergenic	A	C	hom	67.52	461	60	33.76
scaffold1	84066	84066	intergenic	G	A	hom	12171.2	448	60	33.7
scaffold1	84074	84074	intergenic	A	C	hom	109.75	442	60	28.47
scaffold1	84089	84089	intergenic	A	T	hom	11822.6	447	60	33.74
scaffold1	84104	84104	intergenic	C	A	hom	11372.9	444	60	32.15
scaffold1	84112	84112	intergenic	C	T	hom	100.3	423	60	27.58
scaffold1	84116	84116	intergenic	C	T	hom	11846.1	447	59.95	34.77
scaffold1	84138	84138	intergenic	G	A	hom	12644.4	469	59.72	32.12
scaffold1	84195	84195	intergenic	T	A	hom	25472.8	537	60	31.76
scaffold1	84215	84215	intergenic	C	A	hom	25757.5	529	60	30.66
scaffold1	84259	84259	intergenic	C	T	hom	25864.2	523	60	29.67
scaffold1	84267	84267	intergenic	T	C	hom	25994.9	520	60	25.7
scaffold1	84269	84269	intergenic	T	A	hom	25874.7	521	60	32.85
scaffold1	84362	84362	intergenic	C	T	hom	22207.3	445	59.97	34.17
scaffold1	84365	84365	intergenic	T	C	hom	22486.4	447	59.97	26.03
scaffold1	84368	84368	intergenic	T	A	hom	22005.3	442	59.97	33.79
scaffold1	84381	84381	intergenic	T	C	hom	21654.5	439	59.97	29.84
scaffold1	84391	84391	intergenic	G	A	hom	21849.9	427	59.97	27.79
scaffold1	84395	84395	intergenic	C	T	hom	21793.5	424	59.97	24.35
scaffold1	84400	84400	intergenic	T	C	hom	21314.2	422	59.97	29.34
scaffold1	84430	84430	intergenic	T	C	hom	19542.5	379	59.97	33.57
scaffold1	84619	84619	intergenic	A	C	hom	19431.2	408	60	29.38
scaffold1	84624	84624	intergenic	C	T	hom	19509.4	414	60	31.85
scaffold1	84654	84654	intergenic	C	A	het	16937	582	52.86	34.24
scaffold1	84728	84728	intergenic	A	G	hom	19165.8	419	59.33	27.73
scaffold1	84729	84729	intergenic	G	A	hom	19259.2	415	59.32	29.28
scaffold1	84732	84732	intergenic	G	A	hom	19343.8	410	59.38	32.96
scaffold1	84752	84752	intergenic	A	G	hom	17446.2	387	59.4	28.83
scaffold1	84800	84800	intergenic	G	A	hom	39.68	409	60	24.2
scaffold1	84846	84846	intergenic	A	G	hom	186.72	418	60	26.67
scaffold1	84885	84885	intergenic	C	A	hom	22696.6	463	60	37.08
scaffold1	84903	84903	intergenic	A	T	hom	23189.1	465	60	32.67
scaffold1	84921	84921	intergenic	C	T	hom	23588.8	488	60	24.99
scaffold1	85058	85058	intergenic	A	T	hom	15808.9	353	60	30.59
scaffold1	85113	85113	intergenic	G	A	hom	7654.92	245	60	33.15
scaffold1	85151	85151	intergenic	G	T	hom	6107.1	246	59.77	28.65
scaffold1	85152	85152	intergenic	A	T	hom	5929.28	246	59.77	25.1
scaffold1	85187	85187	intergenic	T	A	hom	5005.94	235	59.91	27.29
scaffold1	85218	85218	intergenic	C	G	hom	7048.85	296	59.85	27.27
scaffold1	85347	85347	intergenic	A	C	hom	14892.2	434	59.92	31.85
scaffold1	85405	85405	intergenic	G	A	hom	9188.53	231	59.91	34.4
scaffold1	85418	85418	intergenic	A	G	hom	8506.47	216	59.9	33.17
scaffold1	85460	85460	intergenic	C	T	hom	2492.21	105	59.08	28.38
scaffold1	85462	85462	intergenic	A	G	hom	1972.84	114	58.98	30.33
scaffold1	85470	85470	intergenic	A	T	hom	1239.3	128	58.7	24.1
scaffold1	85498	85498	intergenic	A	G	unknown	169.02	68	52.2	29.08
scaffold1	85547	85547	intergenic	C	T	hom	4026.05	286	56.33	31
scaffold1	85620	85620	intergenic	C	T	het	9873.98	575	55.15	24.18
scaffold1	85633	85633	intergenic	T	A	het	10281.3	615	53.47	24.57
scaffold1	85654	85654	intergenic	A	G	het	9464.68	630	50.69	30.05
scaffold1	85655	85655	intergenic	G	A	hom	185.38	374	49.03	23.17
scaffold1	85660	85660	intergenic	C	T	het	9917.37	574	51.17	30.75
scaffold1	85666	85666	intergenic	A	T	hom	34.81	324	51.1	17.4
scaffold1	85693	85693	intergenic	G	A	hom	298.42	295	40.26	33.16
scaffold1	85706	85706	intergenic	G	A	hom	1280.2	318	43.85	30.79
scaffold1	85708	85708	intergenic	A	C	hom	53.49	280	48.41	10.7
scaffold1	85709	85709	intergenic	A	C	hom	8909.31	375	48.51	31.21
scaffold1	85718	85718	intergenic	T	C	unknown	699.22	215	37.6	24.97
scaffold1	85724	85724	intergenic	A	G	unknown	1143.46	214	37.45	27.05
scaffold1	85731	85731	intergenic	C	A	unknown	5368.78	258	47.67	28.19
scaffold1	85744	85744	intergenic	A	C	hom	362.59	183	31.51	32.05
scaffold1	85759	85759	intergenic	T	C	hom	5178.21	134	43.57	33.36
scaffold1	85775	85775	intergenic	T	C	hom	4705.95	106	44.96	30.5
scaffold1	85790	85790	intergenic	G	A	hom	4573.63	119	45.77	36.76
scaffold1	85798	85798	intergenic	T	C	hom	4415.88	122	47.59	25.23
scaffold1	85809	85809	intergenic	G	A	hom	4452.29	133	49.16	32.74
scaffold1	85821	85821	intergenic	A	G	hom	4757.3	143	50.14	31.8
scaffold1	85842	85842	intergenic	T	A	hom	5133.51	168	51.83	26.66
scaffold1	85887	85887	intergenic	A	C	hom	6645.54	193	57.34	27.96
scaffold1	85931	85931	intergenic	A	C	hom	5879.69	376	59.2	29.33
scaffold1	86001	86001	intergenic	T	G	hom	116.82	162	60	27.92
scaffold1	86003	86003	intergenic	T	G	hom	116.06	165	60	32.21
scaffold1	86030	86030	intergenic	T	C	hom	10758	374	59.61	28.7
scaffold1	86084	86084	intergenic	G	C	hom	20084.8	605	60	31.26
scaffold1	86138	86138	intergenic	T	C	hom	21390.3	538	60	30.79
scaffold1	86197	86197	intergenic	G	A	hom	16965.7	412	60	28.91
scaffold1	86211	86211	intergenic	T	C	hom	67.29	334	60	33.64
scaffold1	86233	86233	intergenic	C	T	hom	13073.9	318	60	30.57
scaffold1	86255	86255	intergenic	G	T	hom	116.08	240	60	27.64
scaffold1	86311	86311	intergenic	C	A	hom	9965.17	255	60	34.87
scaffold1	86336	86336	intergenic	T	C	hom	10432.7	265	60	30.6
scaffold1	86338	86338	intergenic	T	C	hom	10481.4	268	60	30.43
scaffold1	86373	86373	intergenic	C	T	hom	14444.6	352	60	31.3
scaffold1	86411	86411	intergenic	C	T	hom	16625.2	393	60	29.7
scaffold1	86414	86414	intergenic	G	A	hom	16693.3	386	60	31.66
scaffold1	86431	86431	intergenic	C	A	hom	17114.1	406	60	27.51
scaffold1	86488	86488	intergenic	C	T	hom	19881.7	446	60	33.02
scaffold1	86491	86491	intergenic	A	G	hom	19892.7	442	60	31.42
scaffold1	86513	86513	intergenic	C	A	hom	18681	426	60	30.47
scaffold1	86567	86567	intergenic	G	T	hom	14141.9	299	59.68	29.32
scaffold1	86577	86577	intergenic	T	A	hom	13109.1	270	59.65	35.52
scaffold1	86605	86605	intergenic	T	G	unknown	122.99	38	60	34.51
scaffold1	86607	86607	intergenic	A	G	unknown	122.99	36	60	27.72
scaffold1	86608	86608	intergenic	T	A	unknown	2492.44	39	60	34.24
scaffold1	86617	86617	intergenic	T	A	unknown	784.97	32	59.12	32.91
scaffold1	86631	86631	intergenic	T	C	unknown	223.83	19	60	36.11
scaffold1	86632	86632	intergenic	A	G	unknown	223.83	19	60	34.22
scaffold1	86641	86641	intergenic	C	T	unknown	223.83	19	60	36.86
scaffold1	86751	86751	intergenic	G	A	hom	1676.48	149	33.49	29.42
scaffold1	86799	86799	intergenic	C	A	hom	4041.57	185	34.25	33.04
scaffold1	86806	86806	intergenic	G	C	hom	4086.81	221	34.31	25.48
scaffold1	86819	86819	intergenic	C	T	unknown	724.63	53	29.21	33.44
scaffold1	86824	86824	intergenic	T	A	unknown	286.59	22	39	31.26
scaffold1	86826	86826	intergenic	T	C	unknown	286.59	22	39	28.53
scaffold1	87016	87016	intergenic	A	G	unknown	658.41	245	59.34	31.21
scaffold1	87047	87047	intergenic	A	T	hom	6453.04	267	59.6	30.21
scaffold1	87099	87099	intergenic	A	C	hom	8336.95	298	59.13	31.1
scaffold1	87100	87100	intergenic	A	G	hom	7582.63	301	59.13	31.22
scaffold1	87156	87156	intergenic	A	T	hom	103.12	260	60	25.78
scaffold1	87158	87158	intergenic	A	C	hom	32.65	261	40	32.65
scaffold1	87181	87181	intergenic	T	A	hom	12646.4	323	59.51	30.97
scaffold1	87282	87282	intergenic	C	T	hom	19813	420	59.89	27.36
scaffold1	87414	87414	intergenic	C	T	hom	39.49	458	60	7.9
scaffold1	87549	87549	intergenic	G	T	hom	24478.3	545	60	28.79
scaffold1	87576	87576	intergenic	A	T	hom	26586.4	540	59.98	32.22
scaffold1	87589	87589	intergenic	C	T	hom	27189.2	545	59.98	33.68
scaffold1	87593	87593	intergenic	C	T	hom	27048.9	541	59.98	33.52
scaffold1	87597	87597	intergenic	T	A	hom	26815.5	537	59.98	28.36
scaffold1	87618	87618	intergenic	A	G	hom	27038.6	541	59.98	30.56
scaffold1	87627	87627	intergenic	G	A	hom	26948.5	541	59.98	27.8
scaffold1	87636	87636	intergenic	T	C	hom	26890.4	540	59.98	26.71
scaffold1	87640	87640	intergenic	C	T	hom	26665.4	533	60	27
scaffold1	87645	87645	intergenic	C	T	hom	26685.3	546	60	31.4
scaffold1	87694	87694	intergenic	C	A	hom	56.92	471	60	28.46
scaffold1	87717	87717	intergenic	T	A	hom	23998.2	506	60	32.39
scaffold1	87766	87766	intergenic	C	G	hom	26500.1	541	60	31.46
scaffold1	87769	87769	intergenic	T	C	hom	26551.6	540	60	28.06
scaffold1	88188	88188	intergenic	C	G	hom	21712.5	485	60	33.1
scaffold1	88255	88255	intergenic	A	G	hom	20496.4	504	60	26.74
scaffold1	88307	88307	intergenic	C	G	hom	20931.9	508	60	31.94
scaffold1	88337	88337	intergenic	C	T	hom	20104.2	483	60	34.6
scaffold1	88419	88419	intergenic	C	T	hom	18758.7	460	60	30.15
scaffold1	88451	88451	intergenic	A	T	hom	18418	466	59.42	26.67
scaffold1	88452	88452	intergenic	C	T	hom	18682.7	467	59.37	31.08
scaffold1	88506	88506	intergenic	T	A	unknown	5589.17	307	59.37	35.86
scaffold1	88573	88573	intergenic	G	T	unknown	223.83	32	56.14	31.65
scaffold1	88574	88574	intergenic	A	T	unknown	1239.05	35	60	30.91
scaffold1	88575	88575	intergenic	C	G	unknown	223.83	30	56.14	31.28
scaffold1	88581	88581	intergenic	G	A	unknown	1105.96	33	60	24.98
scaffold1	88583	88583	intergenic	G	C	unknown	985.84	34	60	29.08
scaffold1	88589	88589	intergenic	A	G	unknown	686.14	37	60	32.49
scaffold1	88817	88817	intergenic	G	T	unknown	351.44	15	39.97	30.05
scaffold1	88818	88818	intergenic	T	A	unknown	351.44	15	39.97	30.78
scaffold1	88822	88822	intergenic	A	C	unknown	351.44	15	39.97	37.15
scaffold1	88943	88943	intergenic	G	T	hom	1887.56	63	53.19	28.69
scaffold1	88949	88949	intergenic	A	T	unknown	1683.21	63	52.28	28.04
scaffold1	88957	88957	intergenic	T	C	unknown	1242.65	69	54.24	26.49
scaffold1	88972	88972	intergenic	T	C	unknown	1357.83	77	51.46	30.95
scaffold1	88973	88973	intergenic	G	A	unknown	1357.83	77	51.46	25.79
scaffold1	88984	88984	intergenic	T	C	unknown	990.56	82	48.76	36.31
scaffold1	89021	89021	intergenic	C	T	unknown	533.52	83	47.35	33.78
scaffold1	89035	89035	intergenic	C	T	unknown	458.86	79	47.35	24.1
scaffold1	89039	89039	intergenic	C	T	unknown	656.61	75	47.35	31
scaffold1	89041	89041	intergenic	C	T	unknown	456.34	75	47.35	33.61
scaffold1	89044	89044	intergenic	C	A	unknown	618.15	77	47.35	31.26
scaffold1	89065	89065	intergenic	T	A	unknown	725.33	99	49.35	32.3
scaffold1	89073	89073	intergenic	A	T	unknown	725.33	110	49.35	33.58
scaffold1	89087	89087	intergenic	G	A	unknown	364.26	120	53.81	26.29
scaffold1	89113	89113	intergenic	T	C	unknown	725.33	163	53.62	30.5
scaffold1	89130	89130	intergenic	C	T	unknown	656.61	173	54.92	30.81
scaffold1	89158	89158	intergenic	T	C	unknown	526.96	236	60	30.74
scaffold1	89179	89179	intergenic	G	T	unknown	727.98	295	60	28.54
scaffold1	89202	89202	intergenic	A	C	unknown	1430.79	353	60	32.83
scaffold1	89207	89207	intergenic	T	C	unknown	1822.4	359	60	20.82
scaffold1	89238	89238	intergenic	C	T	hom	19833.6	418	60	26.64
scaffold1	89240	89240	intergenic	A	G	hom	19934.9	422	60	32.46
scaffold1	89241	89241	intergenic	G	A	hom	19934.9	424	60	27.49
scaffold1	89318	89318	intergenic	A	G	hom	23943.5	487	60	31.92
scaffold1	89324	89324	intergenic	G	A	hom	24410.6	488	60	29.03
scaffold1	89327	89327	intergenic	A	G	hom	23898.4	479	60	31.36
scaffold1	89375	89375	intergenic	C	T	hom	23557.3	504	60	33.13
scaffold1	89391	89391	intergenic	T	G	hom	23575.9	506	60	30.72
scaffold1	89456	89456	intergenic	C	G	hom	24547.2	545	60	30.92
scaffold1	89494	89494	intergenic	T	G	hom	24659.7	556	60	31.08
scaffold1	89544	89544	intergenic	A	T	hom	25327	509	59.98	29.87
scaffold1	89554	89554	intergenic	T	A	hom	25235	510	59.98	25.51
scaffold1	89578	89578	intergenic	C	T	hom	25287.6	502	59.98	29.98
scaffold1	89623	89623	intergenic	G	A	hom	23649.3	502	59.98	33.23
scaffold1	89651	89651	intergenic	T	G	hom	22396.8	481	59.98	34.77
scaffold1	89702	89702	intergenic	C	T	hom	21036.1	418	60	28.94
scaffold1	89712	89712	intergenic	T	C	hom	20815.4	402	60	27.59
scaffold1	89719	89719	intergenic	G	T	hom	20257.9	403	60	30.95
scaffold1	89774	89774	intergenic	T	C	hom	18613.5	386	60	34.81
scaffold1	89775	89775	intergenic	T	A	hom	18613.5	387	60	32.58
scaffold1	89788	89788	intergenic	A	T	hom	17041.5	380	60	28.14
scaffold1	89794	89794	intergenic	T	C	hom	59.28	342	60	14.82
scaffold1	89824	89824	intergenic	T	C	hom	14709.7	293	59.96	30.37
scaffold1	89829	89829	intergenic	T	C	hom	14489.4	286	59.96	29.88
scaffold1	89864	89864	intergenic	T	C	hom	11031.2	221	59.34	32.54
scaffold1	89874	89874	intergenic	G	A	hom	9928.59	193	59.24	26.09
scaffold1	90236	90236	intergenic	C	A	hom	24927.1	509	59.86	28.29
scaffold1	90246	90246	intergenic	G	A	hom	24982.7	503	59.85	29.55
scaffold1	90249	90249	intergenic	A	T	hom	55.36	473	60	11.07
scaffold1	90251	90251	intergenic	A	G	hom	24938.5	502	59.85	29.62
scaffold1	90255	90255	intergenic	A	G	hom	24382.8	495	59.88	32.7
scaffold1	90401	90401	intergenic	G	A	hom	20211.3	409	59.93	28.96
scaffold1	90445	90445	intergenic	G	A	hom	55.75	289	60	9.29
scaffold1	90486	90486	intergenic	A	G	hom	111.04	189	60	32.47
scaffold1	90488	90488	intergenic	G	T	unknown	35.07	194	60	26.57
scaffold1	90489	90489	intergenic	A	T	hom	8562.97	294	59.98	35.16
scaffold1	90503	90503	intergenic	C	T	unknown	77.17	143	60	26.81
scaffold1	90509	90509	intergenic	A	C	unknown	1393.24	160	59.91	33.64
scaffold1	90535	90535	intergenic	T	C	hom	36.61	157	60	31.34
scaffold1	90562	90562	intergenic	T	C	hom	11146.2	314	59.91	28.06
scaffold1	90596	90596	intergenic	C	T	hom	14905.5	392	60	26.78
scaffold1	90617	90617	intergenic	A	G	hom	214.2	455	60	15.3
scaffold1	90739	90739	intergenic	T	A	hom	17169.4	515	60	34.66
scaffold1	90740	90740	intergenic	T	A	hom	79.11	305	60	6.09
scaffold1	90758	90758	intergenic	T	A	hom	194.74	297	60	32.46
scaffold1	90775	90775	intergenic	A	G	hom	16281.9	534	60	25.56
scaffold1	90791	90791	intergenic	G	A	hom	33.67	297	60	2.59
scaffold1	90795	90795	intergenic	G	A	hom	15608.2	594	60	28.01
scaffold1	90863	90863	intergenic	A	G	hom	12663.8	444	59.93	27.38
scaffold1	90864	90864	intergenic	A	T	hom	12663.8	443	59.93	32.21
scaffold1	90903	90903	intergenic	C	G	unknown	580.58	65	60	30.63
scaffold1	90915	90915	intergenic	A	G	unknown	498.98	52	60	28.17
scaffold1	90918	90918	intergenic	T	A	unknown	277.68	49	60	29.92
scaffold1	91015	91015	intergenic	G	T	unknown	2420.31	111	60	24.02
scaffold1	91036	91036	intergenic	T	C	unknown	3072.24	115	60	26.99
scaffold1	91060	91060	intergenic	T	A	hom	3943.07	112	60	26.45
scaffold1	91091	91091	intergenic	C	T	hom	5090.6	125	60	28.75
scaffold1	91156	91156	intergenic	G	A	unknown	7799.47	194	60	24.62
scaffold1	91161	91161	intergenic	G	A	unknown	7941.25	202	60	30.32
scaffold1	91168	91168	intergenic	T	C	unknown	8506.9	222	60	29.88
scaffold1	91170	91170	intergenic	G	T	unknown	8642.75	229	60	25.49
scaffold1	91190	91190	intergenic	T	A	hom	10095.1	289	60	32.46
scaffold1	91222	91222	intergenic	A	G	hom	15081.9	339	60	24.95
scaffold1	91223	91223	intergenic	G	T	hom	15081.9	339	60	34.43
scaffold1	91279	91279	intergenic	T	C	hom	19112.7	416	60	26.6
scaffold1	91313	91313	intergenic	C	A	hom	17545.2	357	60	30.24
scaffold1	91329	91329	intergenic	A	T	hom	15931.8	327	60	37.29
scaffold1	91351	91351	intergenic	A	T	hom	14189.7	297	60	26.89
scaffold1	91358	91358	intergenic	C	T	hom	13951	298	60	26.14
scaffold1	91360	91360	intergenic	C	G	hom	13826.3	301	60	29.5
scaffold1	91363	91363	intergenic	A	C	hom	111.74	257	60	29.71
scaffold1	91374	91374	intergenic	G	C	hom	12996.4	276	60	30.93
scaffold1	91387	91387	intergenic	A	T	hom	12626.1	277	60	33.68
scaffold1	91509	91509	intergenic	C	T	hom	22061.5	467	60	29.58
scaffold1	91545	91545	intergenic	T	C	hom	19814.1	443	60	32.25
scaffold1	91606	91606	intergenic	T	G	hom	38.04	451	60	34.29
scaffold1	91633	91633	intergenic	T	C	hom	70.34	313	60	34.62
scaffold1	91634	91634	intergenic	T	C	hom	651.98	335	60	30.96
scaffold1	91721	91721	intergenic	C	A	hom	17123.8	375	60	32.19
scaffold1	91751	91751	intergenic	G	A	hom	23232.5	477	60	30.62
scaffold1	91758	91758	intergenic	C	T	hom	24332.9	498	60	29.14
scaffold1	91766	91766	intergenic	A	G	hom	24705.2	498	60	31.66
scaffold1	91773	91773	intergenic	C	T	hom	24953	504	60	28.96
scaffold1	91774	91774	intergenic	A	G	hom	25099.9	508	60	32.84
scaffold1	91778	91778	intergenic	G	A	hom	24693.2	511	60	26.33
scaffold1	91827	91827	intergenic	T	C	hom	103.45	512	60	25.86
scaffold1	91845	91845	intergenic	C	G	hom	25880.2	533	60	27.35
scaffold1	91864	91864	intergenic	T	C	hom	26094.4	532	60	32.8
scaffold1	91879	91879	intergenic	T	G	hom	25687.7	526	60	30
scaffold1	92000	92000	intergenic	G	T	hom	22654.4	496	60	33.44
scaffold1	92047	92047	intergenic	C	T	hom	22762.2	478	60	26.27
scaffold1	92094	92094	intergenic	C	T	hom	22720	489	60	31.92
scaffold1	92166	92166	intergenic	G	C	hom	23495.6	501	60	31.18
scaffold1	92255	92255	intergenic	A	G	hom	24287.5	507	60	40.38
scaffold1	92314	92314	intergenic	C	T	hom	24157.3	504	60	25.98
scaffold1	92420	92420	intergenic	C	T	hom	24323.8	503	60	28.58
scaffold1	92422	92422	intergenic	C	T	hom	24505.5	495	60	25.65
scaffold1	92432	92432	intergenic	A	T	hom	24470.8	501	60	28.33
scaffold1	92480	92480	intergenic	C	T	hom	23150.6	456	60	31.98
scaffold1	92490	92490	intergenic	C	T	hom	22811.4	458	60	34.32
scaffold1	92535	92535	intergenic	G	C	hom	22935.9	444	60	29.32
scaffold1	92547	92547	intergenic	G	A	hom	22247.8	435	60	32.33
scaffold1	92580	92580	intergenic	T	C	hom	20340	401	60	30.77
scaffold1	92592	92592	intergenic	A	C	hom	20749.9	404	60	28.48
scaffold1	92599	92599	intergenic	T	G	hom	20765.3	417	60	31.16
scaffold1	92646	92646	intergenic	C	T	hom	22195.4	454	60	33.68
scaffold1	92659	92659	intergenic	A	C	hom	21602.5	443	60	29.95
scaffold1	92667	92667	intergenic	T	C	hom	90.68	398	60	15.11
scaffold1	92685	92685	intergenic	G	T	hom	19948	435	60	33.36
scaffold1	92732	92732	intergenic	A	C	hom	65.87	440	60	32.94
scaffold1	92798	92798	intergenic	A	T	hom	18659.5	428	60	30.21
scaffold1	92808	92808	intergenic	T	A	hom	140.98	377	60	26.52
scaffold1	92811	92811	intergenic	T	A	hom	18128	397	60	26.76
scaffold1	92815	92815	intergenic	A	C	hom	67.21	356	60	33.61
scaffold1	92902	92902	intergenic	T	C	hom	23175.6	473	60	31.62
scaffold1	92967	92967	intergenic	T	G	hom	59	439	60	14.75
scaffold1	92991	92991	intergenic	A	G	hom	77.68	359	60	7.06
scaffold1	93023	93023	intergenic	A	T	hom	9689.63	224	60	29.5
scaffold1	93042	93042	intergenic	T	G	hom	69.21	159	60	34.61
scaffold1	93069	93069	intergenic	G	A	unknown	1253.02	80	59.89	25.17
scaffold1	93087	93087	intergenic	C	A	hom	131.6	53	60	32.86
scaffold1	93187	93187	intergenic	C	T	hom	7047.01	252	59.83	29.43
scaffold1	93285	93285	intergenic	G	T	hom	6648.57	302	59.56	36.57
scaffold1	93320	93320	intergenic	G	A	unknown	6986.86	336	59.59	29.38
scaffold1	93347	93347	intergenic	A	G	hom	72.68	210	60	30.24
scaffold1	93366	93366	intergenic	T	G	hom	70.71	202	60	34.65
scaffold1	93384	93384	intergenic	G	A	hom	8765.09	447	59.82	29.44
scaffold1	93387	93387	intergenic	A	G	hom	8832.98	456	59.83	32.83
scaffold1	93481	93481	intergenic	C	G	unknown	134.3	128	60	33.57
scaffold1	93483	93483	intergenic	A	C	unknown	84.87	133	60	28.29
scaffold1	93484	93484	intergenic	A	C	unknown	84.84	134	60	28.28
scaffold1	93529	93529	intergenic	C	T	unknown	7493.1	423	59.37	35.17
scaffold1	93617	93617	intergenic	A	G	hom	18600.4	558	59.55	29.51
scaffold1	93634	93634	intergenic	A	G	hom	98.59	379	60	16.43
scaffold1	93642	93642	intergenic	C	G	hom	19834.3	565	59.93	27.67
scaffold1	93679	93679	intergenic	G	C	hom	21279.3	540	60	32.46
scaffold1	93680	93680	intergenic	G	A	hom	21279.3	539	60	25.21
scaffold1	93712	93712	intergenic	A	T	hom	56.46	456	60	11.29
scaffold1	93997	93997	intergenic	G	T	unknown	285.59	6	49.28	29.59
scaffold1	94524	94524	intergenic	T	G	hom	7201.79	162	28.74	36.25
scaffold1	94535	94535	intergenic	A	C	hom	6542.54	140	29.4	30.13
scaffold1	94537	94537	intergenic	C	A	hom	6343.42	136	29.57	35.75
scaffold1	94544	94544	intergenic	G	A	hom	5845	125	30.46	27.98
scaffold1	94548	94548	intergenic	G	A	hom	5377.89	110	31.35	27.56
scaffold1	94561	94561	intergenic	A	T	hom	43.41	73	30	24.97
scaffold1	94570	94570	intergenic	C	A	hom	3064.94	73	33.21	30.29
scaffold1	94574	94574	intergenic	A	T	hom	3016.38	72	33.34	28.51
scaffold1	94578	94578	intergenic	T	G	hom	3016.38	72	33.34	28.41
scaffold1	94603	94603	intergenic	C	T	hom	2219.75	41	34.51	29.1
scaffold1	95408	95408	intergenic	A	T	unknown	376.94	179	58.85	27.03
scaffold1	95467	95467	intergenic	T	A	hom	8603.33	319	58.93	34.58
scaffold1	95500	95500	intergenic	T	C	hom	31.49	197	56.28	31.49
scaffold1	95537	95537	intergenic	A	G	hom	48.03	251	56.46	12.01
scaffold1	95552	95552	intergenic	C	T	hom	8060.08	299	56.97	27.41
scaffold1	95556	95556	intergenic	G	T	hom	8569.96	312	57.08	27.92
scaffold1	95562	95562	intergenic	A	C	hom	8745.1	300	57.09	27.41
scaffold1	95634	95634	intergenic	A	T	hom	16045.3	407	60	28.04
scaffold1	95684	95684	intergenic	G	A	hom	25510.7	518	60	32.2
scaffold1	95687	95687	intergenic	C	T	hom	25494.7	520	60	27.11
scaffold1	95701	95701	intergenic	C	T	hom	25770.9	519	60	35.47
scaffold1	95703	95703	intergenic	G	T	hom	25740.5	526	60	32.92
scaffold1	95841	95841	intergenic	T	C	hom	58.11	484	60	14.53
scaffold1	95866	95866	intergenic	T	G	hom	24524.6	507	60	29.97
scaffold1	95867	95867	intergenic	G	A	hom	24524.6	506	60	33.31
scaffold1	95891	95891	intergenic	G	A	hom	23953.6	499	60	29.38
scaffold1	95930	95930	intergenic	A	C	hom	22817.3	462	60	29.55
scaffold1	95942	95942	intergenic	A	G	hom	108.11	433	60	28.78
scaffold1	95949	95949	intergenic	A	T	hom	23454	471	60	29.75
scaffold1	95953	95953	intergenic	T	C	hom	22941	464	60	32.65
scaffold1	95954	95954	intergenic	A	G	hom	22758.4	464	60	35.8
scaffold1	95972	95972	intergenic	G	A	hom	46.92	409	60	5.87
scaffold1	95982	95982	intergenic	C	G	hom	19770.7	451	60	31.44
scaffold1	96208	96208	intergenic	T	A	hom	18791	435	59.99	31.4
scaffold1	96325	96325	intergenic	A	T	hom	23908.5	538	60	22.6
scaffold1	96374	96374	intergenic	C	T	hom	64.59	513	60	32.3
scaffold1	96396	96396	intergenic	T	G	hom	19950.2	481	60	32.24
scaffold1	96482	96482	upstream	A	G	hom	25557.5	566	60	26.23
scaffold1	96579	96579	upstream	C	A	hom	24451.7	552	60	25.94
scaffold1	96601	96601	upstream	A	G	hom	191.18	524	60	32.21
scaffold1	96631	96631	upstream	C	G	hom	21492.7	579	60	29.22
scaffold1	96667	96667	upstream	C	G	hom	19254.3	560	60	29.45
scaffold1	96719	96719	upstream	A	G	unknown	11877	493	60	31.26
scaffold1	96951	96951	upstream	A	G	unknown	12362.9	433	59.63	22.07
scaffold1	96956	96956	upstream	C	A	unknown	32.1	394	60	32.1
scaffold1	96957	96957	upstream	A	T	unknown	11693.2	429	59.61	30.57
scaffold1	96999	96999	upstream	G	T	unknown	10109.4	528	59.58	26.02
scaffold1	97005	97005	upstream	C	G	unknown	10346.4	541	59.59	26.71
scaffold1	97013	97013	upstream	C	T	unknown	99.67	482	60	14.24
scaffold1	97043	97043	upstream	G	A	unknown	20746.4	1005	59.9	34.64
scaffold1	97073	97073	upstream	G	C	hom	31167.8	1337	59.96	32.28
scaffold1	97104	97104	upstream	G	T	het	12990.4	1320	59.97	22.59
scaffold1	97105	97105	upstream	C	G	het	13033.5	1319	59.96	22.51
scaffold1	97117	97117	upstream	C	G	het	12359.1	1285	59.96	22.43
scaffold1	97120	97120	upstream	C	A	hom	36269.3	1419	59.96	30.54
scaffold1	97138	97138	upstream	T	C	hom	100.53	521	59.91	14.36
scaffold1	97140	97140	upstream	C	T	hom	88.86	525	60	22.21
scaffold1	97163	97163	upstream	A	T	hom	15816.9	435	60	31.07
scaffold1	97185	97185	upstream	G	T	hom	59.9	483	60	14.97
scaffold1	97211	97211	upstream	C	G	het	13847.5	877	59.76	28.49
scaffold1	97288	97288	upstream	G	A	hom	31.45	1332	60	2.62
scaffold1	97332	97332	upstream	T	C	hom	31.45	1293	60	2.62
scaffold1	97385	97385	upstream	A	G	het	24572.9	812	59.99	29.04
scaffold1	97386	97386	upstream	C	G	hom	269.22	634	60	17.95
scaffold1	97395	97395	upstream	T	C	hom	199.48	592	60	12.47
scaffold1	97426	97426	upstream	C	G	hom	28218.4	601	60	34.68
scaffold1	97435	97435	upstream	A	G	hom	118.53	736	60	27.99
scaffold1	97520	97520	exonic	G	T	hom	25260.4	556	60	31.04
scaffold1	97599	97599	exonic	A	T	hom	26564.2	572	60	31.24
scaffold1	97611	97611	exonic	G	C	hom	26403.2	561	60	29.14
scaffold1	97708	97708	exonic	G	T	hom	26634.9	593	60	30.42
scaffold1	97714	97714	exonic	C	G	hom	65.44	528	60	32.72
scaffold1	97764	97764	exonic	T	C	hom	24032.1	527	60	30.74
scaffold1	97807	97807	exonic	T	A	hom	199.97	483	60	32.8
scaffold1	97864	97864	exonic	C	A	hom	25032	548	60	29.27
scaffold1	97935	97935	exonic	T	A	hom	62.51	867	60	15.63
scaffold1	97976	97976	exonic	C	A	het	18767.8	1239	60	18.82
scaffold1	98021	98021	exonic	A	C	hom	68606.2	1636	60	31.19
scaffold1	98084	98084	exonic	G	C	het	48118.4	2060	60	25.58
scaffold1	98124	98124	intronic	G	C	hom	83018	2111	60	28.27
scaffold1	98210	98210	splicing	A	T	het	37302.6	2149	60	22.91
scaffold1	98221	98221	exonic	A	G	hom	69305.2	2147	60	27.91
scaffold1	98235	98235	exonic	T	A	hom	67603.5	2123	60	28.55
scaffold1	98262	98262	exonic	G	T	het	32565	2092	60	22.66
scaffold1	98379	98379	exonic	G	T	het	6793.48	1155	60	19.03
scaffold1	98447	98447	intronic	T	C	hom	29093.2	606	60	31.55
scaffold1	98476	98476	intronic	G	T	hom	29486.6	603	60	31.6
scaffold1	98512	98512	intronic	T	C	hom	27390.2	561	60	29.26
scaffold1	98532	98532	intronic	T	A	hom	26863.6	555	60	25.7
scaffold1	98643	98643	intronic	C	A	hom	112.91	366	60	26.84
scaffold1	98709	98709	intronic	A	G	hom	17565.5	443	60	25.67
scaffold1	98749	98749	intronic	A	G	hom	22358.7	489	60	30.75
scaffold1	98774	98774	intronic	T	C	hom	64.85	476	60	32.42
scaffold1	98785	98785	intronic	G	T	hom	71.92	506	60	23.97
scaffold1	98789	98789	intronic	T	C	hom	24802.5	529	60	32.59
scaffold1	98834	98834	exonic	T	C	hom	26916.5	579	60	29.83
scaffold1	98915	98915	exonic	A	G	hom	64.07	592	60	32.04
scaffold1	98933	98933	intronic	T	A	hom	30005.6	644	60	30.19
scaffold1	98991	98991	intronic	T	A	hom	30992	674	60	32.75
scaffold1	99008	99008	exonic	A	G	hom	30872.6	672	60	29.93
scaffold1	99457	99457	intronic	T	C	hom	26490.9	599	60	30.54
scaffold1	99595	99595	intronic	A	G	hom	29075	621	60	31.41
scaffold1	99621	99621	intronic	C	T	hom	26821.4	584	60	29.23
scaffold1	99707	99707	intronic	G	C	hom	27860	595	60	29.04
scaffold1	99858	99858	exonic	T	A	hom	26291.2	561	60	28.68
scaffold1	99941	99941	exonic	C	T	hom	29248.2	626	60	31.63
scaffold1	100026	100026	intronic	T	A	hom	28815.1	625	60	30.06
scaffold1	100140	100140	intronic	T	G	het	25689.4	661	60	33.38
scaffold1	100154	100154	intronic	C	T	hom	30696.1	665	60	30.93
scaffold1	100159	100159	intronic	T	G	hom	30386.7	667	60	28.71
scaffold1	100451	100451	intronic	G	C	hom	87.8	532	57.76	30.6
scaffold1	100457	100457	intronic	T	C	hom	27903.2	583	60	31.79
scaffold1	100494	100494	exonic	T	A	hom	26884.5	595	60	26.97
scaffold1	100536	100536	exonic	T	C	hom	27044	576	60	29.66
scaffold1	100645	100645	intronic	T	C	hom	26430.7	578	60	30.44
scaffold1	100726	100726	intronic	C	T	hom	28688.8	636	59.98	30.17
scaffold1	100753	100753	intronic	C	T	hom	27710.9	601	59.98	32.17
scaffold1	100794	100794	intronic	A	G	hom	26333.9	578	59.98	30.77
scaffold1	100866	100866	intronic	G	T	hom	27987.1	587	60	30.76
scaffold1	100919	100919	intronic	C	A	hom	27834.3	596	60	33.41
scaffold1	101019	101019	intronic	T	G	hom	29721.5	608	60	28.24
scaffold1	101022	101022	intronic	A	C	hom	29700	609	60	20.43
scaffold1	101070	101070	intronic	T	C	hom	29497.2	636	60	31.37
scaffold1	101100	101100	intronic	C	A	hom	30752.7	631	60	30.92
scaffold1	101101	101101	intronic	A	G	hom	30797.9	625	60	29.55
scaffold1	101107	101107	intronic	G	A	hom	30170.8	613	60	30.95
scaffold1	101339	101339	intronic	G	T	hom	28525.6	610	60	26.09
scaffold1	101349	101349	intronic	A	G	hom	64	579	60	32
scaffold1	101513	101513	intronic	T	G	hom	38.85	547	60	3.89
scaffold1	101673	101673	intronic	G	T	hom	28141.3	604	60	28.36
scaffold1	101778	101778	intronic	T	A	hom	21035.4	448	60	26.15
scaffold1	101791	101791	intronic	G	T	hom	51.09	384	60	25.55
scaffold1	101865	101865	intronic	C	T	hom	22338.3	483	60	28.37
scaffold1	102037	102037	intronic	A	G	hom	23092.1	491	60	26.18
scaffold1	102557	102557	intronic	A	G	unknown	3193.87	393	60	32.66
scaffold1	102640	102640	intronic	A	G	hom	28536.2	579	60	33.72
scaffold1	102647	102647	intronic	C	T	hom	28730.8	575	60	30.6
scaffold1	102648	102648	intronic	G	T	hom	64.87	554	60	32.43
scaffold1	102649	102649	intronic	C	T	hom	29036.5	583	60	30.55
scaffold1	102664	102664	intronic	T	C	hom	27142.7	576	60	32.27
scaffold1	102774	102774	intronic	A	G	hom	25998.4	549	60	28.37
scaffold1	102794	102794	intronic	A	C	hom	64.34	539	60	32.17
scaffold1	102798	102798	intronic	T	G	hom	27006.8	574	59.96	32.1
scaffold1	103058	103058	intronic	T	A	hom	28864	641	60	28.27
scaffold1	103103	103103	intronic	C	A	hom	47.62	621	60	6.8
scaffold1	103583	103583	intronic	G	A	hom	28909.2	618	60	26.02
scaffold1	103861	103861	intronic	G	T	hom	30109.3	626	60	34.72
scaffold1	103872	103872	intronic	T	G	hom	29638.6	621	60	30.5
scaffold1	104282	104282	intronic	G	C	hom	26115.4	573	60	29.02
scaffold1	104348	104348	intronic	T	C	het	48.02	540	60	6.86
scaffold1	104407	104407	intronic	A	G	hom	27867.6	587	60	28.22
scaffold1	104639	104639	intronic	A	G	het	17506.6	2026	60	13.32
scaffold1	104686	104686	intronic	T	A	het	16127.3	1967	59.99	12.36
scaffold1	104696	104696	intronic	G	T	hom	58.75	1464	60	9.79
scaffold1	104740	104740	intronic	A	G	hom	44.48	1474	60	5.56
scaffold1	104746	104746	intronic	A	G	hom	47.39	1461	60	6.77
scaffold1	104883	104883	intronic	A	G	het	43858.2	1584	60	29.57
scaffold1	105030	105030	intronic	A	G	het	38058.8	1336	60	30.23
scaffold1	105049	105049	intronic	A	G	hom	62885	1342	60	31.16
scaffold1	105068	105068	intronic	C	A	hom	64127.8	1377	60	30.1
scaffold1	105069	105069	intronic	A	G	het	11389.4	1361	60	12.37
scaffold1	105093	105093	intronic	C	A	het	41928.2	1412	60	31.48
scaffold1	105104	105104	intronic	G	A	hom	50.72	1301	60	8.45
scaffold1	105126	105126	intronic	T	G	het	43884.6	1394	59.99	33.05
scaffold1	105133	105133	intronic	G	T	hom	65542.9	1396	59.96	27.89
scaffold1	105161	105161	intronic	T	A	het	10157.1	1420	59.96	11.06
scaffold1	105171	105171	intronic	C	T	het	9700.51	1431	59.93	10.57
scaffold1	105194	105194	intronic	G	A	het	8540.18	1414	59.66	10.25
scaffold1	105195	105195	intronic	A	G	hom	61452.2	1421	59.63	31.84
scaffold1	105222	105222	intronic	C	T	het	38771.9	1337	58.97	30.39
scaffold1	105246	105246	intronic	C	T	het	8068.47	1225	57.56	11.08
scaffold1	105255	105255	intronic	G	T	het	7685.86	1168	57.2	12.01
scaffold1	105275	105275	intronic	T	C	hom	41118.8	995	55.98	32.06
scaffold1	105289	105289	intronic	T	C	hom	1087.42	802	47.23	11.95
scaffold1	105292	105292	intronic	A	G	het	7054.1	792	55.85	17.33
scaffold1	105309	105309	intronic	C	A	hom	1131.12	655	44.69	13.96
scaffold1	105312	105312	intronic	T	C	het	4628.32	630	54.36	16.77
scaffold1	105315	105315	intronic	T	C	hom	1139.99	607	44.25	14.43
scaffold1	105425	105425	intronic	T	C	het	26887.8	630	54.15	23.49
scaffold1	105462	105462	intronic	C	T	het	7619.08	753	51.56	24.9
scaffold1	105463	105463	intronic	C	G	het	7630.52	751	51.59	25.02
scaffold1	105498	105498	intronic	G	A	hom	23025.6	535	55.94	27.26
scaffold1	105507	105507	intronic	A	G	het	9254.53	460	57.3	34.28
scaffold1	105515	105515	intronic	T	A	hom	20747.8	512	57.54	25.31
scaffold1	105526	105526	intronic	A	C	hom	21280.9	582	57.67	28.93
scaffold1	105531	105531	intronic	A	G	het	6808.32	595	57.75	32.27
scaffold1	105536	105536	intronic	G	A	het	6502.93	628	58.13	32.68
scaffold1	105563	105563	intronic	C	T	hom	32713.5	709	59.83	25.37
scaffold1	105575	105575	intronic	C	A	het	16248	847	59.93	24.04
scaffold1	105579	105579	intronic	A	T	het	16568.2	889	59.93	23.2
scaffold1	105583	105583	intronic	T	C	hom	44654.1	934	59.9	35.53
scaffold1	105585	105585	intronic	T	C	het	16374.2	922	59.93	21.66
scaffold1	105589	105589	intronic	T	C	hom	46236.7	979	59.9	33.9
scaffold1	105628	105628	intronic	T	G	het	27943.8	1223	59.94	24.41
scaffold1	105635	105635	intronic	T	C	hom	59614.1	1294	59.94	34.07
scaffold1	105676	105676	intronic	C	G	het	42938.8	1735	59.96	25.85
scaffold1	105712	105712	intronic	C	G	het	16843.9	1988	60	9.88
scaffold1	105784	105784	exonic	C	T	hom	136.98	1906	60	7.21
scaffold1	105797	105797	exonic	A	G	het	54094.1	2001	60	28.64
scaffold1	105803	105803	exonic	T	C	hom	88653.1	1992	60	30.56
scaffold1	105854	105854	exonic	C	A	het	52270.3	1943	60	27.89
scaffold1	105883	105883	exonic	G	A	het	52713.9	2006	60	27.31
scaffold1	105938	105938	exonic	T	C	het	17437	1974	60	9.61
scaffold1	106006	106006	downstream	C	G	het	18629.6	2069	60	10.26
scaffold1	106008	106008	downstream	T	C	het	18694	2064	60	10.28
scaffold1	106016	106016	downstream	G	A	hom	89132.2	2059	60	27.35
scaffold1	106187	106187	downstream	A	G	hom	33.42	1855	60	3.04
scaffold1	106212	106212	downstream	G	A	het	53252.4	1964	60	28.12
scaffold1	106268	106268	downstream	G	T	het	51125	1902	60	28.17
scaffold1	106331	106331	downstream	C	T	het	15585.9	1838	60	10.61
scaffold1	106346	106346	downstream	C	T	het	15635.1	1867	60	10.29
scaffold1	106364	106364	downstream	A	C	hom	83265.5	1887	60	31.89
scaffold1	106407	106407	downstream	C	A	hom	84052.2	1935	60	36.94
scaffold1	106419	106419	downstream	T	C	het	51842.1	1973	60	27.44
scaffold1	106521	106521	downstream	A	T	het	20045.5	2100	60	11.34
scaffold1	106522	106522	downstream	G	A	het	53777.2	2099	60	26.78
scaffold1	106554	106554	downstream	A	T	het	55378.5	2093	60	27.76
scaffold1	106564	106564	downstream	C	G	hom	94897.6	2083	60	39.31
scaffold1	106579	106579	downstream	A	T	hom	90916	2008	60	30.74
scaffold1	106642	106642	downstream	G	A	hom	78291.3	1755	59.99	27.52
scaffold1	106652	106652	downstream	T	C	hom	50062.8	1734	59.98	30.62
scaffold1	106743	106743	downstream	A	C	hom	187.27	998	60	26.75
scaffold1	106790	106790	downstream	G	A	het	15891.5	1130	59.95	18.04
scaffold1	106799	106799	downstream	T	A	het	24519.7	1189	59.97	24.72
scaffold1	106823	106823	downstream	T	C	het	31553	1346	59.99	24.9
scaffold1	106839	106839	downstream	G	A	hom	62874.8	1376	60	28.54
scaffold1	106840	106840	downstream	C	T	het	31462	1377	60	24.77
scaffold1	106856	106856	downstream	A	G	hom	63032.8	1356	60	30.34
scaffold1	106868	106868	downstream	T	C	hom	49.82	1269	60	8.3
scaffold1	106876	106876	downstream	G	A	het	32222.4	1391	60	26.39
scaffold1	106889	106889	downstream	A	G	hom	49.56	1338	60	8.26
scaffold1	106899	106899	downstream	C	T	hom	66511.6	1466	59.77	31.12
scaffold1	106913	106913	downstream	C	A	het	38486.1	1493	58.79	27.85
scaffold1	106947	106947	downstream	A	T	hom	6565.95	1239	58.4	16.46
scaffold1	106954	106954	downstream	C	T	unknown	15258.2	1189	57.77	31.72
scaffold1	106975	106975	intergenic	C	G	unknown	169.8	27	60	25.98
scaffold1	107076	107076	intergenic	C	A	unknown	1377.61	46	46.32	30.28
scaffold1	107077	107077	intergenic	G	T	unknown	105.56	47	60	33.22
scaffold1	107079	107079	intergenic	C	T	unknown	1438.18	50	43.23	30.28
scaffold1	107127	107127	intergenic	C	T	unknown	207.55	64	60	27.4
scaffold1	107142	107142	intergenic	C	T	unknown	213.46	61	60	27.85
scaffold1	107146	107146	intergenic	C	T	unknown	2698.02	61	45.57	32.42
scaffold1	107152	107152	intergenic	C	G	unknown	213.42	60	60	28.4
scaffold1	107153	107153	intergenic	C	T	unknown	213.42	60	60	27.64
scaffold1	107154	107154	intergenic	G	A	unknown	1648.96	60	42.92	24.4
scaffold1	107176	107176	intergenic	T	C	unknown	1175.9	56	43.16	28.13
scaffold1	107179	107179	intergenic	A	G	hom	200.25	55	60	25.44
scaffold1	107193	107193	intergenic	C	T	unknown	1189.13	53	43.29	33.35
scaffold1	107231	107231	intergenic	A	C	unknown	182.81	3	42.57	28.05
scaffold1	107559	107559	intergenic	C	T	unknown	585.49	37	40.17	27.48
scaffold1	107574	107574	intergenic	C	T	unknown	864.76	47	40.13	29.35
scaffold1	107608	107608	intergenic	C	T	unknown	1934.74	63	39.33	28.96
scaffold1	107614	107614	intergenic	A	G	unknown	2100.26	64	39.89	30.22
scaffold1	107622	107622	intergenic	G	A	unknown	2021.05	67	39.36	25.27
scaffold1	107677	107677	intergenic	T	C	unknown	2636.25	83	39.53	29.55
scaffold1	107688	107688	intergenic	C	A	unknown	41.89	72	40	23.12
scaffold1	107719	107719	intergenic	A	G	unknown	2848.05	49	38.23	24.16
scaffold1	107721	107721	intergenic	C	T	unknown	2902.93	49	38.19	31.24
scaffold1	107738	107738	intergenic	C	T	unknown	3199.17	67	43.16	28.66
scaffold1	107759	107759	intergenic	G	A	unknown	4001.62	96	47.09	33.55
scaffold1	107767	107767	intergenic	T	C	unknown	4183.54	99	47.24	36.75
scaffold1	107821	107821	intergenic	G	A	unknown	6304.74	158	46.43	27.84
scaffold1	107827	107827	intergenic	C	T	unknown	6381.44	165	46.36	29.92
scaffold1	107836	107836	intergenic	C	A	unknown	6552.29	178	46.26	26.26
scaffold1	107838	107838	intergenic	C	T	unknown	6650.24	182	46.07	22.5
scaffold1	107850	107850	intergenic	C	T	unknown	191.23	190	47.1	27.32
scaffold1	107856	107856	intergenic	A	G	unknown	7176.45	192	45.33	33.81
scaffold1	107949	107949	intergenic	A	C	unknown	83.13	59	45.83	24.46
scaffold1	107952	107952	intergenic	T	A	unknown	83.7	57	45.83	26.18
scaffold1	107955	107955	intergenic	A	C	unknown	1557.09	57	41.54	28.71
scaffold1	107968	107968	intergenic	A	G	unknown	1139.9	41	39.64	33.2
scaffold1	107982	107982	intergenic	C	T	unknown	299.43	15	47.86	26.88
scaffold1	108073	108073	intergenic	T	C	unknown	196.97	22	43.96	29.7
scaffold1	108119	108119	intergenic	A	G	hom	7787.32	582	56.03	31.54
scaffold1	108125	108125	intergenic	G	A	hom	7993.11	650	55.9	32.32
scaffold1	108132	108132	intergenic	C	T	het	937.91	378	55.16	32.73
scaffold1	108144	108144	intergenic	C	A	het	933.71	400	54.28	27.39
scaffold1	108184	108184	intergenic	C	A	het	1199.69	524	54.53	28.94
scaffold1	108190	108190	intergenic	G	A	het	1198.23	520	54.52	29.62
scaffold1	108240	108240	intergenic	C	T	unknown	3908.72	411	56.39	29.21
scaffold1	108243	108243	intergenic	T	C	unknown	3741.14	316	56.68	27.37
scaffold1	108304	108304	intergenic	G	A	unknown	126.65	7	22	29.88
scaffold1	108315	108315	intergenic	T	C	unknown	294.43	7	35.04	31.95
scaffold1	108324	108324	intergenic	A	G	unknown	126.6	7	22	27.27
scaffold1	108340	108340	intergenic	G	A	unknown	133.52	6	22	26.31
scaffold1	108359	108359	intergenic	C	T	unknown	133.53	6	22	29.88
scaffold1	108391	108391	intergenic	G	A	unknown	187.19	6	40	28.73
scaffold1	108392	108392	intergenic	A	C	unknown	187.19	6	40	30.37
scaffold1	108571	108571	intergenic	G	C	unknown	2345.66	116	42.26	28.14
scaffold1	108585	108585	intergenic	A	G	unknown	1606.06	108	43.28	31.17
scaffold1	108588	108588	intergenic	G	T	unknown	595.67	61	31.37	35.55
scaffold1	109126	109126	intergenic	T	C	unknown	3414.42	130	43.11	25.11
scaffold1	109149	109149	intergenic	G	A	unknown	5208.94	196	44.54	29.33
scaffold1	109153	109153	intergenic	T	C	unknown	5194.8	198	44.49	31.18
scaffold1	109160	109160	intergenic	C	A	unknown	5089.84	209	45.04	25.41
scaffold1	109168	109168	intergenic	T	A	unknown	98.65	205	47.77	12.33
scaffold1	109219	109219	intergenic	T	A	unknown	301.25	199	40.41	29.66
scaffold1	109248	109248	intergenic	A	C	unknown	42	136	60	32.26
scaffold1	109250	109250	intergenic	A	T	unknown	1748.44	162	45.13	27.67
scaffold1	109257	109257	intergenic	C	A	unknown	1193.19	129	44.16	24.92
scaffold1	109263	109263	intergenic	C	T	unknown	830.18	115	41.54	26.34
scaffold1	109301	109301	intergenic	T	C	unknown	1052.91	36	39.65	30.46
scaffold1	109314	109314	intergenic	G	C	unknown	919.06	26	41.45	26.77
scaffold1	109322	109322	intergenic	T	C	unknown	919.06	30	39.2	28.19
scaffold1	109329	109329	intergenic	A	C	unknown	794.01	32	40.4	31.91
scaffold1	109333	109333	intergenic	T	A	unknown	77.41	37	43.07	30.97
scaffold1	109346	109346	intergenic	G	A	unknown	794.01	46	40.4	25.05
scaffold1	109348	109348	intergenic	C	T	hom	185.07	45	36.19	26.43
scaffold1	109354	109354	intergenic	C	T	unknown	63.51	52	56	32.4
scaffold1	109366	109366	intergenic	T	C	unknown	1238.27	63	39.96	33.36
scaffold1	109412	109412	intergenic	G	A	hom	754.13	106	43.03	27.14
scaffold1	109413	109413	intergenic	T	A	hom	2390.28	107	43.21	33.88
scaffold1	109418	109418	intergenic	G	A	hom	489.32	117	45.76	27.31
scaffold1	109424	109424	intergenic	T	C	hom	2583.51	127	44.14	29.98
scaffold1	109430	109430	intergenic	C	T	hom	2311.49	139	44.37	29.3
scaffold1	109432	109432	intergenic	A	G	hom	2311.49	145	44.37	35.08
scaffold1	109440	109440	intergenic	G	T	hom	2681.69	156	44.42	30.87
scaffold1	109444	109444	intergenic	T	C	hom	2744.36	161	44.76	28.49
scaffold1	109447	109447	intergenic	A	C	hom	2643.07	167	45.54	33.78
scaffold1	109449	109449	intergenic	G	C	hom	2643.07	174	45.54	25.32
scaffold1	109458	109458	intergenic	G	A	hom	110	186	41.89	30.52
scaffold1	109472	109472	intergenic	T	C	hom	2539.98	181	45.75	29.26
scaffold1	109476	109476	intergenic	T	C	hom	2539.98	181	45.75	30.26
scaffold1	109478	109478	intergenic	T	C	hom	2539.98	179	45.75	28.42
scaffold1	109486	109486	intergenic	C	T	unknown	1876.86	171	46.34	30.44
scaffold1	109490	109490	intergenic	T	C	unknown	1876.86	168	46.34	34.74
scaffold1	109492	109492	intergenic	T	C	hom	114.09	164	49.35	28.52
scaffold1	109506	109506	intergenic	A	C	unknown	1192.51	152	44.42	30.21
scaffold1	109511	109511	intergenic	T	C	unknown	1124.87	153	45.83	29.71
scaffold1	109513	109513	intergenic	C	T	unknown	858.52	158	45.83	32.63
scaffold1	109595	109595	intergenic	C	T	hom	1206.56	138	53.19	32.83
scaffold1	109596	109596	intergenic	A	T	unknown	59.01	133	57.08	29.51
scaffold1	109611	109611	intergenic	C	T	unknown	1921.04	133	56.32	30.76
scaffold1	109624	109624	intergenic	T	C	unknown	1921.04	123	56.32	27.34
scaffold1	109632	109632	intergenic	T	C	hom	2126.96	133	55.67	23.5
scaffold1	109633	109633	intergenic	C	T	hom	861.36	131	52.58	32.9
scaffold1	109641	109641	intergenic	T	C	hom	2253.92	145	57.22	27.96
scaffold1	109654	109654	intergenic	A	G	hom	2413.64	184	56.57	36.3
scaffold1	109673	109673	intergenic	C	T	hom	2728.4	244	54.88	26.66
scaffold1	109677	109677	intergenic	A	T	hom	2990.05	272	54.88	29.53
scaffold1	109678	109678	intergenic	G	C	hom	2990.05	272	54.88	33.36
scaffold1	109679	109679	intergenic	A	C	hom	3042.34	273	55.02	30.77
scaffold1	109682	109682	intergenic	G	C	hom	3089.45	273	55.15	28.77
scaffold1	109686	109686	intergenic	T	A	hom	3141.66	358	55.62	31.49
scaffold1	109701	109701	intergenic	C	T	hom	4249.34	691	53.21	29.59
scaffold1	109705	109705	intergenic	G	A	het	1117.3	721	54.19	21.49
scaffold1	109718	109718	intergenic	G	A	het	135.06	842	54.36	4.66
scaffold1	109733	109733	intergenic	T	C	hom	6220.65	1092	52.93	24.71
scaffold1	109775	109775	intergenic	T	C	hom	38449.1	1896	52.61	32.74
scaffold1	109776	109776	intergenic	C	A	hom	109.14	931	53.45	10.91
scaffold1	109787	109787	intergenic	C	G	hom	37620	1852	52.54	37.69
scaffold1	109796	109796	intergenic	G	A	hom	34344.8	1826	52.35	29.8
scaffold1	109797	109797	intergenic	C	T	hom	370.79	1101	51.3	13.24
scaffold1	109798	109798	intergenic	G	A	het	6683.45	1636	52.66	14.4
scaffold1	109803	109803	intergenic	G	A	hom	33542.5	1790	52.23	23.1
scaffold1	109811	109811	intergenic	A	G	het	10878.5	1668	52.59	21.29
scaffold1	109836	109836	intergenic	A	G	hom	27231.7	1201	54.56	32.32
scaffold1	109857	109857	intergenic	G	A	hom	19631	742	52.3	34.63
scaffold1	109895	109895	intergenic	G	A	hom	3919.23	236	51.05	32.94
scaffold1	109897	109897	intergenic	G	A	hom	3919.23	235	51.22	29.55
scaffold1	109908	109908	intergenic	C	T	hom	3476.12	215	50.13	30.32
scaffold1	109910	109910	intergenic	A	G	hom	3388.23	223	51.25	34.43
scaffold1	109923	109923	intergenic	G	A	hom	3066.81	240	53.15	34.78
scaffold1	109950	109950	intergenic	T	C	hom	339.93	3	54.16	28.57
scaffold1	110523	110523	intergenic	G	A	hom	71.67	24	24	29.06
scaffold1	110529	110529	intergenic	G	A	hom	119.29	25	42.05	25.63
scaffold1	110531	110531	intergenic	T	C	hom	119.29	25	42.05	29.61
scaffold1	110533	110533	intergenic	A	G	hom	71.14	25	24	34.61
scaffold1	110537	110537	intergenic	A	T	hom	112.85	29	24	27.66
scaffold1	110540	110540	intergenic	C	T	hom	120.05	29	24	32.75
scaffold1	110548	110548	intergenic	C	A	hom	561.24	28	36.08	31.98
scaffold1	110550	110550	intergenic	T	C	hom	111.92	29	24	32.47
scaffold1	110551	110551	intergenic	A	G	hom	634.13	29	36.08	30.49
scaffold1	110558	110558	intergenic	C	A	hom	555.41	30	36.08	31.19
scaffold1	110576	110576	intergenic	C	T	hom	561.38	30	36.08	31.66
scaffold1	110578	110578	intergenic	C	A	hom	549	31	36.08	29.04
scaffold1	110582	110582	intergenic	G	A	hom	352.72	32	37.59	33.15
scaffold1	110594	110594	intergenic	G	A	hom	365.59	28	37.59	37.95
scaffold1	110595	110595	intergenic	G	C	unknown	359.81	27	26.26	35.33
scaffold1	110609	110609	intergenic	C	G	unknown	328.28	17	20	31.94
scaffold1	110617	110617	intergenic	A	C	unknown	155.62	12	20	29.46
scaffold1	110625	110625	intergenic	G	T	unknown	197.54	8	36	29.29
scaffold1	110631	110631	intergenic	C	G	unknown	223.83	7	36	28.91
scaffold1	110646	110646	intergenic	G	A	unknown	178.69	7	36	30.74
scaffold1	111302	111302	intergenic	C	T	unknown	731.4	25	59.5	28.31
scaffold1	111307	111307	intergenic	A	T	unknown	731.4	29	59.5	26.88
scaffold1	111316	111316	intergenic	C	G	unknown	731.4	35	59.5	29.14
scaffold1	111333	111333	intergenic	T	C	unknown	731.4	40	59.5	28.7
scaffold1	111340	111340	intergenic	C	T	unknown	731.4	42	59.5	30.27
scaffold1	111343	111343	intergenic	G	A	unknown	731.4	42	59.5	30.54
scaffold1	111352	111352	intergenic	G	A	unknown	731.4	48	59.5	31.34
scaffold1	111356	111356	intergenic	T	C	unknown	548.51	55	59.5	32.13
scaffold1	111367	111367	intergenic	G	A	unknown	731.4	66	59.5	29.31
scaffold1	111384	111384	intergenic	G	C	unknown	2134.21	104	56.55	27.29
scaffold1	111394	111394	intergenic	T	C	unknown	2290.09	116	55.77	32.53
scaffold1	111441	111441	intergenic	T	C	hom	5468.05	170	52.5	25.05
scaffold1	111442	111442	intergenic	T	A	hom	5468.05	172	52.65	29.49
scaffold1	111486	111486	intergenic	G	T	hom	4324.62	143	51.75	34.45
scaffold1	111510	111510	intergenic	G	A	hom	3296.5	123	52.99	30.71
scaffold1	111524	111524	intergenic	T	C	hom	2835.77	103	54.09	28.59
scaffold1	111530	111530	intergenic	G	A	hom	2518.91	89	53.7	33.04
scaffold1	111543	111543	intergenic	T	C	hom	2096.4	77	54.59	32.2
scaffold1	111568	111568	intergenic	G	T	unknown	789.79	51	58.15	29.11
scaffold1	112233	112233	intergenic	G	A	unknown	373.73	35	21	31.39
scaffold1	112235	112235	intergenic	C	A	unknown	306.95	37	21	31.19
scaffold1	112237	112237	intergenic	T	C	unknown	441.58	37	21	30.03
scaffold1	112255	112255	intergenic	C	T	unknown	373.73	37	21	36.04
scaffold1	112261	112261	intergenic	C	T	unknown	275.76	39	21	29.54
scaffold1	112262	112262	intergenic	C	G	unknown	382.59	38	21	25.47
scaffold1	112264	112264	intergenic	A	G	unknown	266.49	39	21	31.57
scaffold1	112298	112298	intergenic	C	T	hom	125.35	39	31	31.86
scaffold1	112306	112306	intergenic	C	G	hom	101.7	39	31	36.47
scaffold1	112311	112311	intergenic	A	G	hom	146.54	40	45.86	29.48
scaffold1	112319	112319	intergenic	G	A	hom	172.44	40	27.03	23.36
scaffold1	112337	112337	intergenic	G	T	het	1515.93	34	41.03	29.6
scaffold1	112349	112349	intergenic	T	C	hom	84.08	27	22	31.5
scaffold1	112350	112350	intergenic	A	T	hom	124.4	25	31	35.55
scaffold1	112359	112359	intergenic	A	C	hom	124.68	26	31	32.63
scaffold1	112693	112693	intergenic	C	T	unknown	1414.6	33	24.91	29.94
scaffold1	112696	112696	intergenic	T	C	unknown	1414.6	31	25.25	29.93
scaffold1	112699	112699	intergenic	C	A	unknown	1368.49	21	22.13	31.66
scaffold1	112845	112845	intergenic	G	C	unknown	169.8	6	60	28.69
scaffold1	112846	112846	intergenic	A	C	unknown	129.89	6	60	33.59
scaffold1	112854	112854	intergenic	G	C	unknown	155.89	6	60	30.85
scaffold1	112858	112858	intergenic	T	C	unknown	155.89	6	60	25.4
scaffold1	115040	115040	upstream;downstream	G	A	unknown	223.83	4	58.03	25.11
scaffold1	115118	115118	upstream;downstream	T	G	unknown	407.09	65	34.86	33.27
scaffold1	115165	115165	upstream;downstream	T	C	hom	2644.4	247	48.13	29.54
scaffold1	115168	115168	upstream;downstream	C	G	hom	3363.23	248	48.39	25.28
scaffold1	115207	115207	upstream;downstream	A	G	hom	809.34	164	46.26	32.56
scaffold1	115219	115219	upstream;downstream	G	T	hom	2827.04	400	55.49	27.48
scaffold1	115271	115271	upstream;downstream	A	G	hom	59.72	257	54.22	11.94
scaffold1	115274	115274	upstream;downstream	A	G	hom	10760	419	55.89	28.75
scaffold1	115295	115295	upstream;downstream	T	C	het	3384.47	194	58.22	27.93
scaffold1	115302	115302	upstream;downstream	G	A	het	3154.89	178	58.67	31.47
scaffold1	115303	115303	upstream;downstream	C	T	hom	241.02	153	53.69	34.43
scaffold1	115304	115304	upstream;downstream	C	T	hom	227.4	149	48.63	29.81
scaffold1	115308	115308	upstream;downstream	C	T	hom	73.88	154	57.16	25.18
scaffold1	115322	115322	upstream;downstream	C	T	het	5195.01	173	50.95	25.38
scaffold1	115325	115325	upstream;downstream	G	A	hom	377	182	50.64	34.27
scaffold1	115326	115326	upstream;downstream	G	T	hom	375.45	186	50.64	34.13
scaffold1	115327	115327	upstream;downstream	C	G	het	2188.65	196	52.64	33.3
scaffold1	115352	115352	upstream;downstream	T	A	het	114.16	318	37.09	9.51
scaffold1	115353	115353	upstream;downstream	C	T	hom	3647.19	342	39.53	34.41
scaffold1	115362	115362	upstream;downstream	G	A	hom	3827.74	362	38.34	31.63
scaffold1	115491	115491	upstream;downstream	A	G	hom	14036.7	423	30.21	28.68
scaffold1	115518	115518	upstream	G	A	hom	1044.06	571	29.33	9.76
scaffold1	115520	115520	upstream	T	C	het	6607.32	606	29.19	17.48
scaffold1	115530	115530	upstream	G	A	hom	1316.15	670	29.87	9.54
scaffold1	115553	115553	upstream	C	T	het	3626.11	876	30.24	9.75
scaffold1	115569	115569	upstream	A	C	hom	3096.22	855	29.36	9.21
scaffold1	115577	115577	upstream	G	A	het	10398.1	811	29.76	16.88
scaffold1	115590	115590	upstream	T	A	het	10606.9	784	29.94	17.5
scaffold1	115593	115593	upstream	T	A	het	4723.6	804	30.49	14.49
scaffold1	115604	115604	upstream	T	C	het	4779.17	780	30.64	14.93
scaffold1	115639	115639	upstream	A	T	het	5204.9	721	30.72	17.58
scaffold1	115642	115642	upstream	C	T	het	770.87	694	29.74	8.38
scaffold1	115644	115644	upstream	G	A	het	5021.17	690	30.67	17.37
scaffold1	115662	115662	upstream	A	G	het	7696.44	547	30.24	24.75
scaffold1	115685	115685	upstream	C	T	het	1713.98	238	30.81	24.14
scaffold1	115699	115699	exonic	C	A	unknown	59.77	58	60	33.52
scaffold1	115702	115702	exonic	T	G	unknown	53.97	54	60	30.98
scaffold1	115704	115704	exonic	C	G	unknown	1823.64	53	32.18	32.19
scaffold1	115705	115705	exonic	A	G	unknown	48.11	59	60	32
scaffold1	115753	115753	intronic	G	A	het	927.51	331	34.44	21.08
scaffold1	115756	115756	intronic	T	C	hom	12613.1	345	30.35	30.81
scaffold1	115790	115790	intronic	C	T	het	1211.92	490	31.31	12
scaffold1	115803	115803	intronic	C	T	het	5904.72	507	29.95	21.24
scaffold1	115822	115822	intronic	C	G	het	6981.47	521	29.46	22.59
scaffold1	115830	115830	intronic	C	T	het	6684.38	509	29.59	23.21
scaffold1	115847	115847	intronic	T	A	hom	35.72	478	27	11.91
scaffold1	115871	115871	intronic	C	T	het	905.39	389	30.36	12.4
scaffold1	115899	115899	intronic	C	G	het	2269.66	195	31.55	33.88
scaffold1	115906	115906	intronic	T	C	hom	6633.28	168	30.43	35.86
scaffold1	115930	115930	intronic	C	A	unknown	387.37	50	26.4	28.22
scaffold1	116068	116068	intronic	G	T	unknown	127.78	38	27	27.99
scaffold1	116075	116075	intronic	T	C	unknown	105.6	37	27	30.49
scaffold1	116088	116088	intronic	C	T	hom	93.83	33	24.19	35.6
scaffold1	116490	116490	intronic	A	C	unknown	1788.6	94	35.8	27.74
scaffold1	116503	116503	intronic	G	A	hom	211.31	149	40	27.09
scaffold1	116507	116507	intronic	A	G	hom	940.61	171	34.66	31.09
scaffold1	116528	116528	intronic	G	C	hom	818.68	199	30.79	26.41
scaffold1	116541	116541	intronic	T	C	hom	936.96	206	34.53	33.46
scaffold1	116603	116603	intronic	A	C	hom	2898.51	323	36.26	32.94
scaffold1	116616	116616	intronic	G	C	hom	12380.8	332	36.33	30.35
scaffold1	116622	116622	intronic	A	G	hom	55.04	324	45.7	9.17
scaffold1	116634	116634	intronic	G	T	hom	3426.08	410	39.94	22.84
scaffold1	116635	116635	intronic	G	A	hom	8177.07	436	37.82	34.65
scaffold1	116658	116658	intronic	A	T	het	6364.42	771	42.33	22.1
scaffold1	116659	116659	intronic	C	A	het	6321.21	787	42.37	21.8
scaffold1	116674	116674	intronic	G	A	het	7041.01	1078	43.02	16.41
scaffold1	116691	116691	intronic	G	T	het	8275.59	1364	43.09	13.07
scaffold1	116697	116697	intronic	A	G	hom	68.49	1291	35.43	4.57
scaffold1	116710	116710	intronic	G	T	het	16112.3	1622	42.45	15.78
scaffold1	116715	116715	intronic	G	A	het	16150.4	1640	42.45	15.63
scaffold1	116731	116731	intronic	T	G	het	15250.6	1666	42.49	14.84
scaffold1	116758	116758	exonic	G	A	het	10197.4	1712	42.31	9.63
scaffold1	116797	116797	exonic	C	T	het	17887.9	1452	42.69	16.35
scaffold1	116824	116824	intronic	T	G	hom	89.89	998	44.3	5.99
scaffold1	116852	116852	intronic	T	G	het	11688.1	877	37.57	17.87
scaffold1	116853	116853	intronic	T	C	hom	57.05	802	34.56	14.26
scaffold1	116864	116864	intronic	G	A	hom	36903.3	879	37.19	31.98
scaffold1	116899	116899	exonic	T	C	het	13712.1	1070	38.23	15.49
scaffold1	116919	116919	exonic	C	A	het	2153.12	1130	37.09	5.87
scaffold1	116955	116955	exonic	G	T	hom	53.72	1143	41.92	10.74
scaffold1	116956	116956	exonic	C	T	het	15237.5	1156	40.53	15.61
scaffold1	116963	116963	exonic	T	C	het	1257.68	1048	39.13	6.52
scaffold1	116964	116964	exonic	G	T	hom	61.76	977	30.67	15.44
scaffold1	116975	116975	exonic	T	C	het	14974.8	1003	40.78	18.13
scaffold1	117029	117029	exonic	A	G	het	11000	760	38.98	18.77
scaffold1	117046	117046	exonic	C	G	het	8136.05	697	36.44	19.94
scaffold1	117127	117127	intronic	A	G	hom	5134.37	401	27.44	28.06
scaffold1	117152	117152	intronic	A	G	hom	2398.06	424	31.91	20.5
scaffold1	117217	117217	intronic	T	G	het	894.99	639	35.28	9.42
scaffold1	117269	117269	intronic	C	A	het	9959.7	605	36.83	20.75
scaffold1	117272	117272	intronic	G	T	hom	150.48	582	35.07	6.84
scaffold1	117335	117335	intronic	C	A	het	235.22	222	37.93	11.2
scaffold1	117339	117339	intronic	C	T	hom	8283.39	229	37.2	30.62
scaffold1	117340	117340	intronic	T	A	het	248.38	200	38.35	13.8
scaffold1	117396	117396	intronic	A	G	het	2928.43	306	36.2	25.92
scaffold1	117458	117458	intronic	T	C	het	2286.1	288	37.53	27.54
scaffold1	117507	117507	intronic	C	T	hom	4393.88	115	35.85	29.26
scaffold1	117510	117510	intronic	T	C	hom	3109.33	109	36.05	27.17
scaffold1	117534	117534	intronic	C	T	hom	1494.08	36	32.22	29.14
scaffold1	117560	117560	intronic	G	A	unknown	151.36	9	23	33.86
scaffold1	117727	117727	exonic	C	T	unknown	271.03	72	26.88	30.59
scaffold1	117904	117904	intronic	C	T	unknown	1030.58	57	37.35	29.9
scaffold1	117983	117983	intronic	T	G	hom	927.79	35	26.35	33.16
scaffold1	118025	118025	intronic	C	T	unknown	515.15	29	24.8	28.77
scaffold1	118297	118297	intronic	T	A	unknown	223.83	4	60	29.62
scaffold1	118359	118359	exonic	A	T	unknown	497.8	28	35.36	37.09
scaffold1	118371	118371	exonic	C	T	hom	98.43	57	40	32.81
scaffold1	118395	118395	exonic	C	T	hom	79.65	109	35.36	31.74
scaffold1	118402	118402	exonic	T	C	hom	79.49	123	35.36	29.41
scaffold1	118411	118411	exonic	G	A	hom	78.03	137	35.36	29.54
scaffold1	118415	118415	exonic	G	A	hom	4874.84	136	37.3	32.2
scaffold1	118459	118459	exonic	A	C	het	1351.79	274	41.46	25.03
scaffold1	118460	118460	exonic	A	G	het	1318.62	278	41.19	23.13
scaffold1	118465	118465	exonic	T	A	het	8499.61	304	43.59	31.88
scaffold1	118468	118468	exonic	C	A	hom	422.7	303	37.39	16.91
scaffold1	118471	118471	exonic	G	A	het	8670.41	324	43.23	34.4
scaffold1	118485	118485	exonic	A	G	hom	51.08	362	41.21	7.3
scaffold1	118486	118486	exonic	G	A	het	9190.95	365	42.56	32.2
scaffold1	118505	118505	exonic	C	T	het	11667.7	439	41.95	26.1
scaffold1	118519	118519	downstream	G	A	het	2910.09	462	41.12	19.53
scaffold1	118520	118520	downstream	A	C	hom	52.9	463	38.39	8.82
scaffold1	118525	118525	downstream	A	T	hom	22054	480	41.1	29.67
scaffold1	118528	118528	downstream	G	A	hom	90.03	468	36.4	6.43
scaffold1	118542	118542	downstream	A	G	hom	58.99	479	39.83	14.75
scaffold1	118543	118543	downstream	C	A	hom	24099.3	503	40.99	27.83
scaffold1	118547	118547	downstream	C	T	het	16033.6	491	41.15	26.87
scaffold1	118555	118555	downstream	T	A	het	16244.6	512	41.14	29.3
scaffold1	118557	118557	downstream	G	A	het	3996.57	512	40.87	20.18
scaffold1	118575	118575	downstream	C	G	het	4388.95	571	40.31	17.7
scaffold1	118581	118581	downstream	C	T	hom	43.52	575	33.62	4.84
scaffold1	118585	118585	downstream	A	T	het	15989	602	39.72	30.81
scaffold1	118604	118604	downstream	A	T	het	4267.21	700	39.39	14.92
scaffold1	118670	118670	downstream	G	A	het	26453.1	1073	44.97	26.83
scaffold1	118720	118720	downstream	G	A	het	27482.5	1218	49.42	28.19
scaffold1	118751	118751	downstream	C	T	het	8168.88	1177	50.95	14.64
scaffold1	118757	118757	downstream	T	C	hom	46126.3	1162	50.79	29.96
scaffold1	118759	118759	downstream	G	A	het	30934.7	1153	50.72	33.48
scaffold1	118765	118765	downstream	C	T	het	30437.7	1134	50.62	33.27
scaffold1	118769	118769	downstream	G	T	het	30114.5	1131	50.47	33.2
scaffold1	118775	118775	downstream	G	A	hom	312	1045	48.51	5.78
scaffold1	118782	118782	downstream	T	C	hom	81.76	1020	55.7	13.63
scaffold1	118795	118795	downstream	C	T	het	7813.4	983	51.75	16.31
scaffold1	118798	118798	downstream	C	T	het	25076.1	958	51.39	33.17
scaffold1	118799	118799	downstream	T	C	hom	38483.8	955	51.48	30.65
scaffold1	118827	118827	downstream	T	C	hom	91.16	597	54.08	11.4
scaffold1	118828	118828	downstream	G	A	hom	91.25	596	54.08	11.41
scaffold1	118830	118830	downstream	C	T	hom	23301.3	603	49.71	27.75
scaffold1	118839	118839	downstream	C	T	hom	94.94	477	53.18	13.56
scaffold1	118854	118854	downstream	C	G	het	2228.48	414	47.65	22.28
scaffold1	118876	118876	downstream	A	G	hom	9060.59	330	41.74	27.14
scaffold1	118887	118887	downstream	G	A	hom	7328.36	263	37.77	25.68
scaffold1	118894	118894	downstream	C	T	hom	4085.39	245	38.99	33.86
scaffold1	118920	118920	downstream	C	T	hom	2025.04	134	40.77	30.85
scaffold1	119089	119089	downstream	C	T	het	1282.77	422	49.01	21.74
scaffold1	119096	119096	downstream	C	T	het	9394.26	396	45.18	31.2
scaffold1	119100	119100	downstream	G	C	hom	35.31	399	25	17.65
scaffold1	119101	119101	downstream	C	T	het	1208.37	404	48.53	19.49
scaffold1	119120	119120	downstream	C	T	het	1207.96	420	48.42	19.48
scaffold1	119130	119130	downstream	G	A	het	9475.49	431	44.86	28.91
scaffold1	119157	119157	downstream	C	T	hom	151.19	391	50.84	24.68
scaffold1	119158	119158	downstream	T	A	het	972.2	401	46.99	31.36
scaffold1	119167	119167	downstream	T	C	hom	9386.52	374	44.17	32.26
scaffold1	119170	119170	downstream	G	A	hom	8620.38	364	43.3	29.36
scaffold1	119195	119195	downstream	G	A	hom	4351.77	353	40.34	31.35
scaffold1	119214	119214	downstream	G	A	het	2262.7	382	39.8	30.17
scaffold1	119241	119241	downstream	G	A	het	5584.77	426	40.37	30.19
scaffold1	119244	119244	downstream	T	C	hom	10810.3	412	40.03	32.15
scaffold1	119255	119255	downstream	C	T	het	2403.1	392	41.32	28.61
scaffold1	119257	119257	downstream	G	A	hom	1617.28	382	39.9	21.56
scaffold1	119264	119264	downstream	A	T	hom	1541.23	372	39.9	22.67
scaffold1	119286	119286	downstream	A	G	hom	10177.5	361	40.13	38.56
scaffold1	119304	119304	downstream	C	T	hom	1240.52	328	40.46	28.85
scaffold1	119322	119322	downstream	T	C	hom	1762.82	271	39.91	24.83
scaffold1	119336	119336	downstream	T	C	hom	454.52	188	40.8	25.25
scaffold1	119351	119351	downstream	T	C	unknown	5193.51	146	46.48	31.9
scaffold1	119377	119377	downstream	T	G	unknown	515.96	12	33.85	28.92
scaffold1	119381	119381	downstream	G	A	unknown	169.8	8	22	33.8
scaffold1	119384	119384	downstream	T	G	unknown	169.8	8	22	30.55
scaffold1	119395	119395	downstream	C	T	unknown	91.75	30	40	27.6
scaffold1	119396	119396	downstream	A	G	unknown	169.02	45	51.48	30.62
scaffold1	119408	119408	downstream	C	T	unknown	580.68	124	51.78	26.46
scaffold1	119409	119409	downstream	C	T	hom	1688.4	116	44.24	22.23
scaffold1	119416	119416	downstream	G	A	unknown	5600.22	220	46.4	31.04
scaffold1	119423	119423	downstream	C	T	unknown	2948.76	313	48.41	25.9
scaffold1	119461	119461	downstream	G	A	het	16351.7	1214	56.05	26.2
scaffold1	119464	119464	downstream	C	T	het	11742.9	1249	56.41	21.23
scaffold1	119519	119519	intergenic	C	T	het	17850.5	2219	55.12	14.14
scaffold1	119521	119521	intergenic	A	G	hom	65379.5	2252	55.1	26.78
scaffold1	119543	119543	intergenic	G	A	hom	5822.61	1922	55.11	8.09
scaffold1	119552	119552	intergenic	G	A	het	26785.3	2194	55.42	20.25
scaffold1	119579	119579	intergenic	G	A	het	12714.6	1689	56.61	16.45
scaffold1	119609	119609	intergenic	A	G	hom	32310.3	1056	55.2	32.59
scaffold1	119632	119632	intergenic	C	A	het	11514.3	549	47.85	31.12
scaffold1	119642	119642	intergenic	C	T	hom	575.43	342	40.07	21.31
scaffold1	119650	119650	intergenic	C	A	het	1347.85	361	40.08	25.92
scaffold1	119667	119667	intergenic	T	G	hom	18572.8	403	43.86	33.63
scaffold1	119672	119672	intergenic	C	T	hom	18793.6	450	45.3	27.33
scaffold1	119681	119681	intergenic	G	A	het	12318.7	534	46.82	31.11
scaffold1	119686	119686	intergenic	G	A	hom	1456.67	560	47.16	13.12
scaffold1	119699	119699	intergenic	G	A	het	12577.8	788	47.51	24.28
[truncated: 454,396+ more rows]

## Sheet: Supplementary Table 9
Supplementary Table 9：Statistics of important quantitative traits in various genetic populations
Classification of genetic populations	Number	FFN (node)	WF (mg)	FL (cm)	LFE (cm)	FD (cm)	RDF (cm)	FFT (cm)	FF (kgf/mm2)	LL (cm）	LW(cm）	SSMT (° Bx)	FBC-L﹡	FBC-A﹡	FBC-B﹡	CVc（mg/100g）	Sap（mg/g）	Pro（mg/g）	LC-L﹡	LC-A﹡	LC-B﹡
Ⅰ	LC005	10.2102	316.255	45.1862	3.04231	38.565	2.89019	5.0615	3.5535	23.1261	21.585	3.385	27.7752	-11.2034	26.9906	6.2	2.21	4.205	38.841	-9.8865	22.567
Ⅰ	LC008	17.2348	332.96	46.18	2.955	39.1395	2.697	5.343	3.35188	26.3872	25.3	3.16625	31.3986	-12.4239	30.4592	11.62	4.39	8.02986	38.125	-10.348	22.69
Ⅰ	LC009	17.25	444.976	52.7542	2.97269	40.7615	2.86962	6.69346	3.56458	25.185	24.84	3.22308	31.4267	-11.9666	32.1409	12.64	3.38	8.01	38.283	-11.331	22.979
Ⅰ	LC010	11.8625	315.744	46.9428	2.73722	37.0456	2.30594	6.16937	3.40625	23.96	23.495	4.01875	35.2173	-10.9098	25.6173	31.94	4.91	18.425	38.138	-10.852	22.3565
Ⅰ	LC012	20.3466	331.856	46.1133	2.98833	35.831	2.95183	5.03367	3.18964	28.7625	27.5813	3.78269	32.0629	-11.55	29.0132	3.35	2.83	3.09	43.2578	-11.5825	27.0312
Ⅰ	LC013	15.25	281.748	38.2981	2.97143	39.1882	2.86768	5.29458	3.10125	24.3257	23.2125	3.555	35.5564	-10.0683	25.3001	5.92	2.31	4.115	41.2948	-11.6632	24.9758
Ⅰ	LC016	12.2045	253.2	43.3	3.43	36.704	2.2295	4.431	3.25875	18.116	17.25	3.0875	30.26	-10.7487	23.625	2.14	1.5	1.82	36.6775	-11.0642	19.9792
Ⅰ	LC019	17.631	303.425	47.585	3.3375	36.84	1.675	5.40667	2.961	25.95	26.0375	3.23	30.6802	-13.355	29.5185	7.57	2.73	5.15	39.3513	-11.0597	23.5337
Ⅰ	LC020	12.875	328.109	44.7975	3.27375	38.8188	2.22	6.15	2.75583	25.7	24.4875	3.17	31.8933	-12.0294	27.8398	9.16	2.73	5.945	36.732	-8.7355	19.3568
Ⅰ	LC021	15.625	416.286	47.6336	2.97929	41.1432	1.74268	7.14571	3.13875	23.9	22.6313	3.30929	33.6658	-12.6787	29.2881	3.86	2.94	3.4	38.2505	-9.417	21.6055
Ⅰ	LC022	15.961	357.162	42.795	3.02	41.457	1.8505	6.7395	3.88389	27.2833	26.9688	3.95556	31.7842	-13.3341	30.9403	19.52	2.87	11.195	35.1367	-9.082	20.2725
Ⅰ	LC023	20.0729	383.967	49.8833	3.39833	39.0763	3.45417	6.97917	3.73722	26.5563	26.5875	3.83778	28.8737	-11.556	26.2802	11.97	3.37	7.67	35.553	-9.34	19.4265
Ⅰ	LC026	19.8857	442.854	54.2837	2.8625	37.8594	3.37312	5.80063	3.18214	28.4306	28.7063	3.37857	29.5417	-9.94335	25.1567	17.34	3.02	10.18	36.0445	-9.032	20.3875
Ⅰ	LC027	22.8393	305.613	41.2325	2.72	39.4562	2.29562	5.3675	3.321	23.075	25.0875	3.565	32.952	-9.9848	28.3307	9.64	2.76	6.2	36.362	-8.975	20.4245
Ⅰ	LC028	18.9167	358.382	49.515	2.385	40.571	2.46125	5.8465	2.7535	27.0938	26.6187	3.12727	27.379	-11.662	26.137	7.59	2.59	5.09	40.665	-7.295	16.204
Ⅰ	LC029	14.25	340.854	49.4756	2.6925	38.3967	2.78417	4.7725	2.58143	29.25	28.5688	3.13375	28.6372	-10.743	26.9742	5.1	2.44	3.77	38.0108	-8.84667	20.6396
Ⅰ	LC031	21.1667	319.012	48.52	2.49364	36.9317	2.33896	4.48636	3.19056	29.1528	31.0188	3.27	29.627	-9.762	24.047	8.06	2.65	5.355	37.3692	-9.61217	20.9437
Ⅰ	LC032	18.7857	315.613	49.0267	3.10222	37.0778	2.43056	5.60625	3.00667	25.4188	26.9375	2.89556	27.9907	-10.5293	24.1006	11.53	1.74	6.635	39.356	-9.6235	22.52
Ⅰ	LC036	21.3611	397.017	55.41	3.02667	37.9193	2.94733	5.73115	2.71417	27.1375	27.0437	3.24583	28.5694	-11.5162	28.0987	9.92	2.17	6.045	36.0214	-9.30912	19.5261
Ⅰ	LC039	17.6875	370.712	47.1129	3.31143	39.0364	2.82261	5.966	3.05	25.3	26.0813	3.23	25.1281	-11.0315	24.2279	12.37	2.55	7.46	33.9795	-9.035	17.979
Ⅰ	LC040	18.7013	347.267	46.1056	3.14444	38.225	3.10694	6.16833	3.47194	27.975	28.9312	3.55556	29.4403	-12.3933	31.1633	5.64	2.17	3.905	37.548	-9.007	19.981
Ⅰ	LC045	19.2381	418.116	48.8014	2.78429	40.015	2.9275	6.19429	3.21062	25.2465	27.7875	3.465	29.0138	-11.1565	25.6611	3.74	2.95	3.345	35.6198	-8.7915	17.8298
Ⅰ	LC047	10.4792	307.883	40.4923	2.41346	40.2773	2.61731	6.70308	3.16312	25.3257	24.2937	3.18	28.7795	-10.0425	24.7036	2.9	3.6	3.25	36.1825	-8.998	19.9885
Ⅰ	LC048	14.9762	289.167	37.055	2.45833	40.8109	1.84795	6.17727	3.21214	25.375	24.4312	3.26875	22.802	-10.033	19.91	18.33	1.78	10.055	37.1098	-9.06633	20.1987
Ⅰ	LC050	13.0893	258.658	34.7417	2.49167	38.7583	2.17333	4.54833	3.766	24.2479	22.45	2.905	23.4842	-11.5425	21.04	25.33	1.32	13.325	36.843	-9.6925	21.6835
Ⅰ	LC053	15.7929	375.09	41.425	2.685	41.861	2.90575	5.905	3.48	20.9314	21.0793	3.525	26.2775	-11.7044	25.1425	9.29	3.14	6.215	35.2965	-8.576	19.2035
Ⅰ	LC054	20	465.8	50.7	1.7	44.65	4.17	8.67	2.74	27.5875	29.0875	3.2	14.21	-12.9067	23.95	8.97	1.98	5.475	38.0617	-13.0767	36.6233
Ⅰ	LC055	20.3127	325.299	35.1547	2.82937	45.0522	2.36109	6.37781	4.18559	24.9747	25.5123	3.7317	11.21	-12.6	19.13	4.54	2.05	8.02986	37.028	-10.0772	22.8902
Ⅰ	LC057	16.2443	343.538	42.835	2.79286	41.4364	3.29679	6.39583	3.83	25.9063	26.8962	3.40833	31.4275	-13.1675	27.9175	11.41	2.3	6.855	35.007	-9.73433	19.9538
Ⅰ	LC058	22.5714	400.552	39.365	2.63722	44.3617	2.66889	6.21556	3.74917	23.0625	23.5063	3.35944	26.4567	-11.5533	25.4811	5.2	3.87	4.535	34.448	-8.45517	18.343
Ⅰ	LC059	23.4	388.682	46.1667	3.64615	44.1715	1.35981	3.68462	3.39667	24.875	26.5625	3.65833	36.4253	-13.3805	22.0858	13.1554	2.89694	8.02986	40.9756	-8.42222	19.6811
Ⅰ	LC061	24.8333	381.269	50.3536	3.01083	39.0087	3.20938	5.04917	3.083	25.6375	26.25	3.36273	29.3012	-12.0738	27.3846	25.98	3.14	14.56	36.449	-9.3035	19.998
Ⅰ	LC062	21.6786	427.222	63.1167	2.935	36.366	3.17875	4.8985	2.38333	29.525	30.9625	3.065	31.8856	-11.1328	30.0806	6.39	1.65	4.02	34.4835	-9.358	19.136
Ⅰ	LC063	17.125	423.056	57.2	3.11818	38.7391	2.785	5.78227	3.35188	24.1813	24.3	3.53375	28.7878	-11.1711	26.3067	3.57	2.19	2.88	34.8265	-9.90883	19.1507
Ⅰ	LC067	18.6	430.82	52.9195	3.2	41.4441	2.89841	5.955	3.25833	27.9	27.95	3.3	29.4112	-10.5192	26.4587	8.21	2.22	5.215	34.532	-8.93967	16.0448
Ⅰ	LC069	13	249.417	43.54	3.51667	37.315	0.740417	4.084	4.10667	23.3125	22.6438	3.43333	29.372	-6.724	13.926	13.1554	2.89694	8.02986	34.3587	-8.27433	16.5257
Ⅰ	LC070	12.892	356.525	42.2385	2.69583	43.9762	2.23731	7.155	4.37812	23.0861	34.7313	3.0625	22.735	-11.7445	18.9645	2.84	1.79	2.315	35.1118	-9.00533	17.232
Ⅰ	LC073	20.3127	325.299	35.1547	2.82937	45.0522	2.36109	6.37781	4.18559	24.9747	25.5123	3.7317	38.6405	-9.72113	25.8881	13.1554	2.89694	8.02986	33.73	-9.55333	21.0317
Ⅰ	LC082	7.1	380.2	49.6	2.75	36.1825	2.195	5.6025	3.865	22.9	21.6375	3.525	27.2333	-9.96167	22.71	20.59	2.92	8.02986	34.9376	-7.98238	15.9218
Ⅰ	HC092	18.5595	324.05	36.55	2.83333	40.5363	3.20667	5.46833	4.8025	23.18	22.5425	4.215	35.33	-12.8442	31.025	9.05	3.58	6.315	36.0742	-10.9848	19.3604
Ⅰ	HC093	21.1042	377.772	33.5525	2.7	45.595	2.67062	7.08563	5.00417	23.4963	23.04	4.34	38.0307	-11.6271	32.115	13.29	1.79	7.54	37.6345	-12.1935	22.9395
Ⅰ	HC128	17.25	352.035	46.0193	3.08286	44.9617	3.24696	5.29929	3.80286	21.7822	22.045	3.62286	29.1163	-11.1106	26.0792	6.17	2.84	4.505	37.7295	-12.9678	23.835
Ⅰ	HC130	19.25	397.945	44.635	2.88667	47.7785	3.31917	5.03417	7.00375	21.035	21.15	3.88833	31.1163	-11.3309	28.6212	11.17	3.12	7.145	38.2617	-13.0527	24.734
Ⅰ	HC138	18.2286	403.69	42.69	2.615	48.336	3.2375	6.235	3.2575	19.6533	20.1167	3.335	28.5825	-11.2608	27.625	16.1	2.14	9.12	37.9587	-12.7335	25.4652
Ⅰ	HG003	17.5	321.959	33.575	2.465	45.1445	1.91925	6.68091	5.10214	23.8	26.3	3.775	33.6437	-11.9169	28.9481	13.1554	2.89694	8.02986	41.5539	-8.59311	19.2872
Ⅱ	HC012	18.2024	323.642	34.1032	2.86441	45.2436	2.55632	7.06083	5.08393	24.795	25.01	3.815	36.6256	-9.87365	27.5134	14.43	3.02	8.725	35.8525	-9.2715	19.9625
Ⅱ	HC019	38	322.776	30.9456	2.37	46.9954	2.2065	6.1985	3.51111	22.865	24.435	3.57778	45.8895	-7.67833	22.63	19.77	2.81	11.29	41.1725	-9.435	26.413
Ⅱ	HC021	19.5	359.281	31.925	2.74868	51.8832	2.37553	7.16	3.69367	26.285	26.915	3.68167	44.4059	-9.38323	25.4244	14.86	2.66	8.76	37.5405	-8.862	22.5375
Ⅱ	HC024	23.6667	395.38	33.585	2.695	46.8813	1.75825	7.3375	5.29875	24.1222	24.2333	4.465	43.322	-9.71317	28.555	24.27	1.9	13.085	33.8764	-9.33287	19.024
Ⅱ	HC025	16	390.42	32.775	2.725	47.9862	2.81	10.4838	4.34	28.03	28.05	4.1875	40.705	-9.80875	32.54	9.77	2.31	6.04	40.4355	-10.4656	27.3067
Ⅱ	HC027	20.625	356.709	36.365	3.085	41.36	1.945	6.853	4.31	24.835	25.8	3.64	43.9306	-8.84	27.2138	12.81	4.23	8.52	37.9411	-9.30438	21.1234
Ⅱ	HC029	22.6429	390.515	40.3	3.00875	44.78	2.36313	6.12125	3.88571	26.155	26.65	4.0125	41.666	-9.218	25.474	15.87	2.58	9.225	40.317	-9.973	25.5475
Ⅱ	HC030	17.625	333.75	29.2555	2.24864	47.21	2.96636	7.06273	3.132	26.1729	27.4021	3.80643	43.8019	-7.84938	23.1075	5.63	2.82	4.225	41.413	-9.8645	24.591
Ⅱ	HC057	30.3333	296.311	27.5821	2.60071	47.0737	1.925	6.97143	4.86857	25.13	26.0439	3.90357	44.8921	-10.32	28.7679	11.22	3.69	7.455	38.2987	-9.22617	20.4585
Ⅱ	HC066	17.5625	292.167	27.3167	2.90833	45.7807	0.858125	5.29083	4.54667	27.3	27	4.1	42.7936	-9.26091	21.9018	13.1554	2.89694	8.02986	47.027	-10.321	23.109
Ⅱ	HC067	25.4286	359.766	28.285	2.77	47.937	2.2175	6.708	5.09	21.9583	23.58	4.27	37.6285	-9.071	25.893	20.84	3.84	12.34	37.2153	-9.36333	19.709
Ⅱ	HC069	14.4571	293.525	31.6042	2.775	41.0325	2.44393	5.66417	3.21357	22.2307	22.7207	3.61429	38.4488	-9.13712	27.7608	7.09	3.19	5.14	40.174	-10.1003	23.1762
Ⅱ	HC073	23.75	347	28.5022	2.71111	45.2821	2.5475	6.34278	4.25667	20.37	19.47	4.01111	38.3212	-8.94575	26.2975	17.42	3.37	10.395	38.9427	-10.787	22.5063
Ⅱ	HC078	21.8714	338.52	35.8517	3.215	42.2806	3.285	7.02333	3.54875	21.9983	22.7	3.865	38.3275	-9.75667	27.9933	9.98	3.14	6.56	38.2535	-10.428	22.2755
Ⅱ	HC088	23.875	327.285	29.9145	2.51909	43.3039	1.77977	6.57	3.97857	25.165	25.96	4.075	40.3145	-9.75145	26.7645	7.41	2.94	5.175	37.135	-13.0365	25.1195
Ⅱ	HC089	23.9028	404.579	32.0486	2.87929	46.6805	2.07964	7.56071	4.809	24.445	24.775	4.185	45.6375	-10.1587	28.7392	9.7	3.03	6.365	34.505	-11.4835	19.1415
Ⅱ	HC101	22.2	408.082	37.37	3.03333	47.5892	2.45833	6.4825	4.75917	25.31	26.3525	4.23143	42.6925	-9.38433	29.105	3.74	3.87	3.805	37.2237	-12.1935	22.4242
Ⅱ	HC107	28.375	314.214	24.4488	2.66125	48.26	2.22906	7.56813	4.63833	24.675	25.095	4.17143	41.7963	-8.52	26.015	12.99	3.43	8.21	36.0988	-12.1435	20.617
Ⅱ	HC108	15.5714	347.265	31.2525	2.6275	52.8055	1.87875	7.085	5.025	23.49	22.44	3.89	39.695	-8.05687	23.0775	16.05	2.79	9.42	38.5042	-12.3273	22.3337
Ⅱ	HC115	17.9921	315.91	26.835	2.365	44.8564	2.60125	5.7525	3.53	25.3283	26.08	3.975	43.605	-7.115	27.855	14.1	3.47	8.785	41.8353	-14.313	29.2387
Ⅱ	HC117	19.75	340.975	29.125	2.55	48.8086	0.694375	4.2575	4.69	21.9444	22.75	3.925	55.815	-15.315	35.795	13.1554	2.89694	8.02986	49.85	-17.405	31.83
Ⅱ	HC119	17.75	344.225	33.43	2.585	45.8275	2.432	5.784	4.5725	22.2678	22.215	3.9	44.312	-9.62367	25.324	9.73	2.3	6.015	36.8504	-12.4094	22.6131
Ⅱ	HM001	21.4375	270.433	30.3	3.125	44.5792	2.3675	6.4075	4.303	23.2875	24	3.375	39.3994	-9.61125	25.2881	18.88	2.32	10.6	41.0845	-9.15867	23.5855
Ⅱ	HM004	22.3333	270.675	35	2.65	42.1818	3.3225	5.3525	3.935	22.7913	23.4	3.48654	41.145	-8.845	24.2525	11.97	3.37	8.02986	39.4068	-9.142	21.9207
Ⅱ	HM005	28.2857	305.725	36.3557	2.6	47.237	2.65125	6.405	4.13423	21.225	21.8938	3.775	39.4008	-8.64431	21.9715	6.47	2.79	4.63	41.0087	-8.84667	21.686
Ⅱ	HM007	30.5	290.209	32.7844	2.60938	45.4025	2.11625	6.55938	4.16867	26.375	26.6625	3.51429	47.7827	-9.29308	26.1581	9.21	1.94	5.575	38.8315	-9.99033	22.6813
Ⅱ	HM008	25.3571	307.732	34.6333	3.06	45.0445	2.36732	6.352	4.139	23.4875	23.9187	3.49643	39.5164	-9.50464	25.2357	23.3	2.31	12.805	39.4065	-9.4155	22.446
Ⅱ	HM010	25.4286	225.19	30.8133	2.74083	46.0517	2.01625	5.16708	3.15385	26.5625	25.4312	4.4	38.8727	-7.24625	19.7764	9	3.53	6.265	37.5827	-9.30617	19.7565
Ⅱ	HM012	25.4375	324.832	32.115	2.55773	42.33	3.17977	7.28136	3.38813	23.25	23.4688	3.45	40.9569	-10.1106	26.865	5.93	2.45	4.19	39.6637	-10.164	22.8022
Ⅱ	HM013	30.7143	223.95	33.915	3.465	41.9513	2.48937	6.125	3.63625	23.7616	23.8786	3.75667	39.0217	-7.98125	26.5383	7.16	2.59	4.875	41.3585	-10.2788	26.0382
Ⅱ	HM014	28.25	269.99	32.7775	2.51	47.3317	2.54438	6.62375	4.68	26.2125	29.4125	3.745	38.147	-8.039	24.643	8.3	3	5.65	40.3575	-9.91208	23.3196
Ⅱ	HM023	25.3095	245.1	33.0056	3.15556	48.5306	2.15056	5.00444	4.07889	25.79	27.01	3.95556	42.5312	-8.9	24.8444	3.63	4.27	3.95	37.23	-10.4144	23.3836
Ⅱ	HM024	25.4375	282.9	35.3538	3.21538	47.13	1.23712	4.16231	4.42875	26.6174	27.0437	4.35556	41.0757	-7.65714	21.9057	13.1554	2.89694	8.02986	36.1195	-9.94933	20.7715
Ⅱ	HM026	25.75	294.14	27.5869	2.90937	45.21	2.02531	7.13687	4.77333	24.535	25.64	4.07647	42.2191	-10.223	25.8132	19.2	3.3	11.25	36.1258	-9.5565	21.093
Ⅱ	HM027	20.6458	313.4	30.19	2.625	55.75	1.77375	8.6325	4.3425	24.29	24.6625	3.665	45.16	-9.06166	23.0025	12.15	3.53	7.84	36.0647	-8.5545	19.5283
Ⅱ	HM028	24.8571	334.727	31.95	2.75857	47.535	2.37929	6.62714	5.24167	29.74	29.8975	3.82571	41.785	-8.3915	23.5092	5.4	1.9	3.65	37.1789	-9.39614	21.0383
Ⅱ	HM035	20.875	358.828	33.5594	2.83062	41.9297	2.75859	5.88344	4.26844	25.3063	24.875	3.77071	41.5027	-9.40397	26.7485	25.54	2.08	13.81	35.4817	-8.37167	16.0075
Ⅱ	HG020	23.25	317.988	31.1817	2.41167	48.8625	2.3125	6.5825	4.4	26.77	25.7	3.85	39.7313	-8.86072	28.135	13.44	3.06	8.25	37.2027	-9.06092	20.9126
Ⅱ	HG023	20.3958	356.865	36.635	3.005	45.198	2.0845	6.179	4.655	25.69	25.91	3.525	45.2725	-10.005	28.1062	5.08	2.91	3.995	38.0044	-9.14978	22.5481
Ⅱ	HG024	15.3239	288.511	31.2223	3.08591	44.6218	2.33545	6.47727	4.22889	27.675	28.7	3.38667	38.8218	-8.48643	21.8059	13.1554	2.89694	8.02986	36.9616	-9.95537	21.8184
Ⅱ	HG026	14.625	322.159	39.79	3.245	42.9682	2.98136	5.79909	4.3855	25.98	25.38	3.925	41.004	-7.99514	22.856	34.76	1.76	18.26	34.7618	-8.81239	18.2319
Ⅱ	HG029	20.75	309.135	29.8767	2.47071	47.21	2.65321	6.48857	4.222	27.3417	29.2133	3.82667	43.4008	-8.2375	25.3533	17.99	2.6	10.295	36.686	-9.18988	19.2532
Ⅱ	HG032	23.1143	347.871	30.9175	2.62167	48.1646	2.16208	5.90958	4.72111	25.79	26.93	3.85	48.6245	-9.62273	28.8655	27.63	3.09	15.36	36.6437	-8.7831	19.8905
Ⅱ	HG038	22.7917	313.025	32.3708	2.60864	47.3595	2.04386	5.85318	4.3505	25.88	28.61	3.63214	41.9067	-9.8275	27.9678	7.72	3.05	5.385	38.2447	-9.00995	22.5067
Ⅱ	HG044	17.5208	277.165	27.6667	2.23833	45.7714	2.29393	7.17818	3.97385	26.285	26.135	3.87269	41.6135	-10.2781	28.2727	33.21	1.11	17.16	34.3686	-8.82649	18.7777
Ⅱ	HG048	19.6944	294.836	28.975	2.43824	49.3479	1.46485	8.99412	5.09531	26.115	26.345	4.74375	42.475	-9.46941	23.0994	16.88	3.44	10.16	37.2041	-12.5478	20.8615
Ⅱ	HG051	22.25	342.113	35.4525	2.86364	46.9455	2.06818	7.18273	3.81458	29.35	30.055	4.11833	43.6213	-10.1594	28.6581	10.68	1.75	6.215	30.5117	-10.0167	22.89
Ⅱ	HG052	21.4943	352.074	34.3114	2.84241	46.3991	2.07454	6.71407	4.46056	27.385	28.795	4.1525	44.6363	-10.9468	28.9013	21.58	2.51	12.045	31.7929	-7.23143	22.5771
Ⅱ	HG054	23.1875	311.736	34.1419	2.59167	44.2923	2.58617	6.04406	4.158	24.665	25.98	3.985	42.1654	-9.56423	27.7427	5.23	5.34	5.285	31.8817	-9.485	21.3333
Ⅱ	HG058	22.8839	253.447	27.0225	2.46875	43.3312	2.17281	6.1275	3.98625	25.39	26.12	4.10875	40.0769	-9.09938	24.73	16.75	3.32	10.035	29.34	-9.87	20.1
Ⅱ	HG059	17.8786	275.449	28.3014	2.90786	50.3271	2.12679	6.845	5.57375	22.93	24.65	3.29833	38.605	-8.538	26.208	1.01	1.84	1.425	32.49	-10.285	20.1333
Ⅱ	HG067	19.4675	344.147	35.5817	2.77846	43.8627	2.49769	6.18192	4.08958	25.485	27.275	3.765	42.9661	-9.2225	25.2382	17.24	3.07	10.155	30.023	-8.67222	17.601
Ⅱ	HG069	22.1458	327.852	32.0193	2.28063	46.9059	2.00844	6.16969	3.65533	28.7	27.995	3.55333	42.36	-9.41615	25.4331	12.56	3.98	8.27	31.9688	-9.05375	21.635
Ⅲ	LC037	20.7143	275.08	41.0369	3.19	39.0713	2.8315	5.37825	2.91806	23.9688	24.6687	3.06471	32.5797	-10.0792	24.7411	6.57	2.77	4.67	37.5688	-8.84622	18.865
Ⅲ	LC043	20.6	335.059	40.7333	3.1	42.6873	0.988333	4.99533	4.15714	23.3	23.2	4	36.905	-11.1673	18.5345	13.1554	2.89694	8.02986	41.251	-7.686	19.064
Ⅲ	LC044	16.3125	325.09	39.3102	2.84109	42.5661	2.95967	6.99188	3.37806	25.1229	25.8188	3.43079	30.4726	-11.5579	26.6324	11.58	2.19	6.885	35.9055	-8.4305	19.2362
Ⅲ	LC066	14.475	428.913	43.2154	3.325	41.8654	2.97339	6.45	3.19136	22.2125	22.6125	3.46591	26.1547	-10.5682	21.6667	19.35	2.36	10.855	35.6767	-8.32333	17.4895
Ⅲ	LC079	19.6	266.125	33.7333	3.05833	44.4067	3.26333	5.555	3.4325	23.8938	24.6187	3.55833	29.6525	-11.6825	26.78	4.88	2.37	8.02986	36.3622	-9.39833	19.0065
Ⅲ	HF001	12.25	303.979	33.7944	3.42222	47.2578	2.95278	6.28944	3.31062	30.1625	29.3875	3.125	38.2642	-7.45333	18.2817	9.26	2.59	5.925	34.2458	-8.89	17.6483
Ⅲ	HF003	18.4881	249.629	25.4683	3.05357	48.2143	2.55619	6.5881	4.70472	29.19	27.54	3.56	44.7797	-9.22824	22.3779	15.08	4.11	9.595	37.4763	-10.1919	22.0135
Ⅲ	HF005	20.0625	293.71	28.7538	2.57643	51.3435	2.50635	6.59643	3.92667	26.4728	23.28	3.30385	37.1047	-9.54233	24.499	13.1554	2.89694	8.02986	33.8831	-7.62306	14.9711
Ⅲ	HF007	20.4375	262.655	31.3956	3.71765	44.9762	3.22971	6.00794	3.86088	27.1333	25.095	3.49412	37.409	-9.85133	24.825	31.5	3.37	17.435	34.5959	-8.7475	18.0466
Ⅲ	HF008	18.5625	293.255	38.295	3.47	42.44	3.07325	6.517	3.9715	27.05	27.3938	3.31	35.2993	-9.35928	25.4036	13.1554	0.68	23.98	41.1033	-7.50917	14.9575
Ⅲ	HF009	19.5694	284.185	38.5286	3.25643	39.8517	2.73708	5.69364	3.885	25.3625	24.9187	3.37222	40.6427	-9.22346	27.7869	5.46	2.28	3.87	35.4357	-8.68617	17.9648
Ⅲ	HF010	22.7625	353.278	39.645	3.15611	45.4103	2.71417	6.19824	4.48611	26.905	27.17	3.28111	37.0694	-8.93769	23.3688	13.1554	2.89694	8.02986	33.7052	-7.77619	16.1511
Ⅲ	HF011	16.5833	313.39	41.2222	3.25278	41.4067	2.84	6.13278	4.08812	23.5917	23.5375	3.405	41.5938	-8.09625	22.7044	15.07	3.8	9.435	27.93	-8.51833	14.1033
Ⅲ	HF012	17.5833	271.833	34.62	3.79	45.161	1.10375	4.408	3.86333	24.4664	23.5879	3.61111	45.8867	-10.165	22.925	13.1554	2.89694	8.02986	24.9714	-9.34714	15.1071
Ⅲ	HC001	19.1801	280.035	32.725	2.915	45.8483	2.18625	7.04	4.41	27.265	25.875	3.615	40.055	-11.09	27.71	11.89	2.3	7.095	35.9265	-9.3785	22.5565
Ⅲ	HC070	22.5	329.106	32.96	3.06	43.7314	2.156	6.635	5.246	21.775	23.915	3.795	42.9975	-11.0967	29.1315	8.06	3.58	5.82	37.6825	-9.9515	21.0428
Ⅲ	HC095	23.8095	340.25	30.6	2.965	44.4183	1.58775	6.3285	5.16643	23.0411	23.815	4.25625	43.0087	-9.81813	25.55	11.69	2.61	7.15	38.5245	-11.929	22.341
Ⅲ	HC112	24.7	343.12	33.3157	2.88357	46.74	3.30821	6.89	4.29182	24.75	25.48	3.755	37.9543	-9.83386	27.48	9.04	2.63	5.835	37.9519	-12.288	21.5566
Ⅲ	HC124	13.475	399.308	42.1682	3.49545	50.1733	3.21102	7.81476	4.66139	23.83	23.38	3.67222	35.5919	-11.3819	34.1269	9.4	3.89	6.645	36.843	-13.034	22.3385
Ⅲ	HC137	18.5714	354.189	40.9212	2.94	47.7025	4.07405	5.69375	3.74583	26.235	25.83	3.43583	35.8686	-9.23845	27.6011	7.91	2.19	5.05	38.6685	-13.59	25.489
Ⅲ	HC151	19.7143	322.575	39.775	3.25	47.988	2.60625	7.275	3.135	21.6375	22.7561	3.45	43.145	-9.5175	24.38	3.25	3.41	3.33	43.84	-14.9518	33.463
Ⅲ	HC154	23.5714	324.586	40.2436	3.24214	47.7672	3.54429	5.78429	4.10833	26.8463	25.5237	3.425	37.02	-8.71833	23.9086	19.06	4.2	11.63	36.443	-11.1785	18.8525
Ⅲ	HM009	30.9538	264.78	35.7543	2.92429	47.5243	3.21571	5.52393	3.94179	24.9357	24.2464	3.63615	40.6688	-9.37788	25.3835	5.12	2.35	3.735	41.9296	-10.1042	26.4181
Ⅲ	HM011	8	311.87	36.63	2.38	44.67	2.79	9.24	4.21	24.1375	24.8375	3.65	38.7817	-9.66833	30.0833	9.34	2.16	5.75	33.1517	-10.15	19.9383
Ⅲ	HM015	26.25	325.299	35.1547	2.82937	47.744	2.36109	6.37781	4.18559	24.5429	23.1321	3.7317	38.6405	-9.72113	25.8881	13.1554	2.89694	8.02986	32.425	-11	22.765
Ⅲ	HM016	22.7	245.425	30.95	3.635	43.3855	1.945	5.014	4.2925	26.6938	23.575	3.8	42.6725	-10.715	25.515	3.37	3.47	3.42	38.5408	-9.39417	20.2833
Ⅲ	HM017	20.3127	325.299	35.1547	2.82937	45.0522	2.36109	6.37781	4.18559	24.9747	25.5123	3.7317	40.5733	-8.28167	24.9533	4.45	2.5	8.02986	33.2833	-8.97	17.325
Ⅲ	HM018	36	300.55	35.0517	2.94062	47.6542	2.4125	6.10969	4.121	24.6097	23.4937	3.5125	43.5714	-8.88682	26.7441	7.47	3.45	5.46	37.299	-9.404	20.152
Ⅲ	HM019	20.3125	302.177	35.6559	3.18545	41.0875	2.88705	5.32045	4.62929	23.6938	22.5125	3.38571	41.293	-8.48417	25.797	10.96	2.66	6.81	40.1507	-9.93383	23.864
Ⅲ	HM025	17	261.4	31.65	2.595	42.5932	2.505	6.275	4.39	22.115	22.945	3.80833	39.73	-8.07167	24.14	29.1	2.77	15.935	28.32	-8.55833	15.8567
Ⅲ	HM029	21	300.275	31.7417	2.3	44.364	1.90417	5.95	4.205	25.975	27.1875	3.5	41.18	-9.325	26.795	14.62	3.44	9.03	36.7017	-9.0625	19.6233
Ⅲ	HM030	18.2333	315.466	34.4688	2.72875	49.9836	2.45594	6.49429	4.505	24.165	25.7136	4.16667	38.795	-6.75	20.7833	24.96	4.91	14.935	35.7433	-8.2	17.6933
Ⅲ	HM031	26.9167	322.175	35.75	2.75111	44.0711	2.58529	5.90361	4.33679	27.8564	27.5343	3.415	41.0743	-8.93058	26.7933	14.44	2.42	8.43	37.4859	-9.91786	23.0602
Ⅲ	HM032	22.9714	303.158	36.79	2.9925	43.2484	2.87938	5.72875	4.33357	24.615	24.515	3.57857	39.495	-7.74491	24.0763	10.16	2.45	6.305	35.676	-9.69486	20.8339
Ⅲ	HM034	29.75	272.439	30.0929	2.60625	40.56	2.2426	4.25458	4.07361	27.8929	25.775	3.69211	41.5777	-10.7817	25.6419	13.16	2.45	7.805	37.2748	-10.195	22.4578
Ⅲ	HM036	26.4286	310.146	37.2625	2.475	42.875	3.51857	5.84238	4.35111	25.1563	25.1125	3.285	39.8947	-9.48556	26.4567	4.83	6.07	5.45	35.7962	-8.54733	18.3737
Ⅲ	HM037	23.5694	299.133	31.8467	2.51167	52.5425	2.30867	6.393	4.495	20.8375	21.6687	3.91214	44.1104	-9.22609	25.5827	20.49	3.51	12	35.628	-7.83183	15.2503
Ⅲ	HG001	15.7091	340.118	34.04	2.98667	46.4317	2.41583	6.49321	4.46667	25.48	26.935	3.73118	40.2838	-9.84346	27.6594	10.01	4.55	7.28	36.7496	-9.23968	19.694
Ⅲ	HG002	17.4667	295.38	31.78	3.04	46.0625	2.30938	6.1475	5.47	23.105	23.35	3.77	41.14	-7.12217	27.8483	8.27	1.86	5.065	38.4968	-9.37125	22.9735
Ⅲ	HG004	18.8571	286.973	31.1721	2.93071	45.04	2.64929	6.37571	4.87437	27.635	31.47	3.87	40.0221	-8.69143	25.5779	1.98	1.49	1.735	37.1784	-10.0537	21.959
Ⅲ	HG011	16.75	299.083	30.875	2.83875	46.3687	2.64	7.2975	4.62929	24.26	25.75	4.18	40.0542	-8.55312	23.9517	2	2.72	2.36	37.1548	-9.01292	20.8674
Ⅲ	HG014	18.3095	338.175	32.5507	2.84929	47.9414	2.73107	7.28214	4.5055	26.205	38.835	3.855	41.7903	-9.866	25.4827	11.79	3.35	7.57	35.9727	-8.2476	20.2783
Ⅲ	HG019	30.3036	289.045	29.9809	2.80227	47.2314	1.89955	6.37	4.52818	24.6133	24.8217	3.76462	37.4283	-8.04396	23.5078	8.76	2.45	5.605	37.2818	-9.5739	21.706
Ⅲ	HG025	20.5714	350.066	40.3417	3.57583	43.9885	2.93275	6.53417	5.0485	24.085	24.445	3.79071	41.525	-7.98964	24.9768	13.1554	2.89694	8.02986	34.98	-8.45796	17.7524
Ⅲ	HG040	17.7417	280.333	31.585	2.5375	45.9733	2.21354	5.50208	4.13938	25.66	27.135	3.75833	39.5218	-9.44205	27.0886	10.47	2.38	6.425	36.2358	-8.71867	18.6326
Ⅲ	HG046	26.25	226.798	23.955	2.53833	49.6854	1.84	6.47375	3.605	20.1857	21.0993	3.71182	43.1696	-9.04667	25.1404	17.43	2.98	10.205	38.3214	-12.4711	21.999
Ⅳ	HC003	22.1429	271.368	31.4764	2.58286	41.92	2.26929	6.335	4.80143	27.1393	25.2063	3.89	40.0494	-8.83812	22.5281	13.1554	2.89694	8.02986	38.773	-9.197	23.576
Ⅳ	HC008	17.375	289.867	30.8471	2.68095	46.435	1.39369	6.55289	3.64875	21.9561	23.165	3.28125	42.0532	-10.1385	27.5421	8.19	2.21	5.2	39.056	-9.5395	21.782
Ⅳ	HC009	19.6786	313.548	31.5185	2.61063	42.2946	2.16	7.31364	4.995	28.3867	30.0633	4.08571	44.3308	-9.92854	24.6112	10.52	1.62	6.07	37.048	-8.9455	20.125
Ⅳ	HC011	21	339.408	31.8188	2.91562	48.4462	1.85281	6.44	4.94	23.74	23.745	4.04929	39.832	-9.622	25.367	19.24	2.42	10.83	36.395	-9.766	20.7
Ⅳ	HC016	19.2424	393.038	34.2864	2.58667	43.54	1.76883	5.90875	5.03367	26.275	27.34	3.97333	41.2861	-9.03857	24.3354	4.18	1.56	2.87	35.795	-8.831	20.2045
Ⅳ	HC031	21.5	289.162	24.4157	2.36214	49.6912	1.46286	6.8	4.52417	24.3067	24.79	4.005	42.1883	-8.82354	24.2508	3.09	2.45	2.77	39.4575	-11.035	25.546
Ⅳ	HC033	26.2013	322.903	31.85	2.80667	46.3577	2.2325	6.49	4.98643	24.8406	25.21	3.75214	40.135	-9.05828	24.609	8.14	2.44	5.29	38.007	-10.0875	24.03
Ⅳ	HC036	22.5357	365.743	24.6795	2.55682	54.8077	1.92886	9.48455	5.3635	26.7817	26.34	4.64583	44.8615	-9.2655	25.1175	20.34	3.81	12.075	36.5845	-9.7435	21.5295
Ⅳ	HC054	20	465.8	50.7	1.7	44.65	4.17	8.67	2.74	27.5875	29.0875	3.2	14.21	-12.9067	23.95	8.97	1.98	5.475	38.0617	-13.0767	36.6233
Ⅳ	HC055	16.5	299.968	26.465	2.18	42.8156	1.66583	6.51667	4.88833	25.09	43.8575	3.93	45.4283	-9.39604	28.375	6.12	3.6	4.86	36.4985	-9.251	19.603
Ⅳ	HC064	20.5909	322.634	31.525	3.00875	42.4505	2.03938	7.13312	5.256	24.9294	25.11	3.52	42.2233	-9.61517	26.7182	10.19	2.53	6.36	36.0655	-9.458	19.3835
Ⅳ	HC094	20.8352	341.565	33.5167	2.8	48.5521	1.92417	6.08333	4.14833	25.1993	25.5622	3.4975	41.739	-9.733	27.112	7.74	3.39	5.565	38.678	-11.932	22.952
Ⅳ	HC105	20.875	315.675	29.306	2.37024	46.8357	2.68635	6.43202	4.60788	25.32	25.78	4.06071	39.405	-9.35976	23.7363	15.42	3.21	9.315	36.598	-11.828	20.6105
Ⅳ	HM021	24.5714	252.048	30.6658	2.75231	46.9383	2.425	5.58885	3.47423	25.2833	25.0472	3.27654	42.4904	-9.61	25.3708	11.67	2.33	7	41.2897	-10.5797	25.4758
Ⅳ	HM022	22.0476	280.068	31.1658	2.93583	47.4435	2.24375	6.19208	4.07818	24.4993	24.9563	3.725	42.8829	-9.22183	26.1233	12.92	3.01	7.965	39.2482	-9.69367	21.8658
Ⅳ	HM033	14	295.831	31.6964	2.86429	42.6789	3.11821	6.10643	4.23833	26.69	23.925	3.62833	38.5363	-8.40563	23.325	13.1554	2.89694	8.02986	34.8793	-8.44929	16.1271
Ⅳ	HM038	20.8125	350.967	36.815	2.945	44.9164	1.996	6.919	4.02667	26.55	28.36	3.53333	43.8067	-8.51	27.86	19.77	1.47	10.62	34.0889	-8.81621	17.8986
Ⅳ	HG008	14.4625	276.05	30.2695	3.18636	46.7541	1.95023	7.11688	3.63929	25.4583	25.59	3.54	45.7775	-9.92	25.8831	9.94	2.83	6.385	36.5479	-8.64714	18.5561
Ⅳ	HG009	15.1654	344.19	36.6241	2.95417	44.0805	1.66295	6.9575	4.33056	25.865	27.31	3.96	41.3382	-10.3609	27.6264	4.87	3.51	4.19	37.4261	-8.83067	21.5573
Ⅳ	HG010	19.8988	299	32.71	3.11	46.697	2.093	6.35	4.5	24.3867	25.5483	3.66	41.077	-10.053	25.733	3.17	1.68	2.425	37.1613	-8.94604	20.8693
Ⅳ	HG013	19.4917	364.483	35.0179	3.17042	45.9386	2.53339	6.83333	4.627	26.6025	28.1363	4.11	39.585	-8.677	24.9065	8.19	3.43	5.81	35.1904	-8.65901	25.1181
Ⅳ	HG015	21.4792	329.984	32.6956	3.03853	48.8812	1.68338	6.99676	4.03923	23.665	25.275	3.88571	45.4215	-10.5995	27.4485	23.29	5.34	14.315	35.7704	-8.88603	19.4819
Ⅳ	HG016	21.1234	319.755	29.105	2.71	46.355	1.673	6.6135	4.82375	25.535	27.355	4.12722	41.2222	-9.90653	26.3606	31.22	3.22	17.22	37.6074	-9.50888	21.7648
Ⅳ	HG049	22.5873	338.8	31.4639	2.71538	48.1019	1.69942	7.336	5.04654	24.915	26.76	4.21818	43.2863	-9.40267	24.339	13.68	3.32	8.5	40.1763	-12.9064	24.778
Ⅳ	HG055	24.0625	327.101	29.5986	2.83857	48.9221	2.13089	7.06545	4.53409	24.24	25.64	3.66227	43.8538	-9.07269	27.5723	19.06	2.59	10.825	37.0454	-9.97069	21.2226
Ⅳ	HG057	17.1167	285.366	25.3867	2.24833	51.6367	1.84042	7.574	4.56083	25.205	38.52	3.62333	42.5993	-9.17	25.0736	13.1554	2.89694	8.02986	31.9013	-10.3138	22.6713
Ⅴ	HC040	20.8571	347.365	35.04	3.06667	43.8867	2.36583	5.87333	3.91	26.5611	26.7167	3.37	39.2317	-10.4458	27.795	12.25	4.09	8.17	37.0855	-10.258	22.0877
Ⅴ	HC041	17.2917	349.181	28.265	2.94308	43.4722	2.29962	7.13909	4.06958	25.71	26.535	3.80083	41.8073	-10.014	28.005	13.1554	2.89694	8.02986	37.5065	-10.358	22.775
Ⅴ	HC043	16.6214	331.86	26.5045	2.40167	45.6227	1.89708	7.26318	4.90692	21.7261	21.53	4.16417	44.2025	-9.84455	27.0345	15.35	3.3	9.325	36.6835	-9.387	19.3015
Ⅴ	HC049	20	319.09	28.5618	2.44833	46.2436	1.86455	7.04417	5.08889	22.6233	21.815	3.865	41.7506	-8.93044	25.4189	9.72	2.6	6.16	37.8045	-9.995	33.469
Ⅴ	HC053	20.3127	325.299	35.1547	2.82937	45.0522	2.36109	6.37781	4.18559	24.9747	25.5123	3.7317	44.7814	-8.91714	28.4329	18.35	2.63	10.49	32.462	-10.605	24.22
Ⅴ	HC099	28.125	421.828	38.385	2.91875	50.1283	2.35641	5.78094	4.34821	26.43	24.535	3.90429	46.1455	-8.845	24.3768	24.27	4.61	14.44	36.2517	-9.99428	20.264
Ⅴ	HC100	20.7125	351.533	36.4769	2.83333	46.0273	3.14542	6.53	5.05321	29.72	29.01	4.07214	44.1189	-8.6275	24.6664	12.92	3.25	8.085	36.0955	-12.299	21.7195
Ⅴ	HC116	23.6428	375.33	42.6	3.33	45.0733	2.925	8.69	3.67	25.6983	25.78	3.67	39.5	-10.0129	30.8857	6.46	3.92	5.19	43.5205	-13.583	29.445
Ⅴ	HC126	18	367.153	38.74	3.18265	48.8188	2.59422	5.76656	4.02125	22.925	23.335	3.53167	37.4436	-10.5554	25.6082	13.1554	2.89694	8.02986	38.5515	-12.1725	21.263
Ⅴ	HG062	22.4286	321.621	31.1909	2.86818	50.9136	2.28864	7.36727	4.97375	24.9747	25.5123	3.55	40.4893	-6.99786	24.8293	13.1554	2.89694	8.02986	44.2905	-15.164	23.6795
Ⅴ	HG064	16.8036	287.118	30.165	2.59286	45.5343	1.81107	7.46	4.392	28.2778	29.95	3.805	44.2731	-8.62438	25.6775	19.15	2.24	10.695	32.2667	-9.79889	22.3622
Ⅴ	HG065	20.6375	324.565	31.4091	2.97545	45.8773	2.76455	6.52773	4.06875	28.355	29.265	3.8325	40.3218	-9.18273	25.3177	18.63	3.78	11.205	30.58	-9.7	19.2975
Ⅵ	HC007	24.7024	314.575	28.05	2.66429	48.8744	2.07429	8.20542	5.13958	24.1111	23.9	4.20385	41.9768	-9.40273	26.3264	30.78	2.54	16.66	47.147	-10.263	25.302
Ⅵ	HC023	19.75	349.024	40.3662	2.99286	45.065	2.93196	7.16792	4.26462	29.91	29.11	3.61154	35.3896	-9.37736	23.8875	13.1554	2.89694	8.02986	38.391	-10.617	24.207
Ⅵ	HC044	12	310.188	26.4167	2.23472	49.0247	2.13278	6.59625	4.28607	24.065	20.32	3.84306	42.2133	-8.39986	25.6396	8.58	3.16	5.87	30.1567	-9.38667	18.2378
Ⅵ	HC046	17.875	360.981	27.1285	2.57571	51.9478	2.07161	8.05808	4.79923	21.4179	21.955	3.94	43.8077	-9.01415	25.4381	13.1554	2.03	27.13	37.856	-8.7035	21.2385
Ⅵ	HC047	17.487	351.242	31.9043	2.81071	46.37	2.03429	6.465	4.27333	23.055	22.45	3.98375	40.199	-9.70175	26.415	33.93	2.5	18.215	37.6462	-10.0179	23.0128
Ⅵ	HC062	25.5556	256	28.1	3.03333	42.475	1.37417	3.61	4.66667	23.86	25.22	3.6	41.71	-7.75667	22.6067	13.1554	2.89694	8.02986	35.449	-11.65	27.379
Ⅵ	HC071	21.6833	321.81	34.47	3.215	47.4479	1.756	6.503	3.73167	26.9336	27.3486	3.805	36.98	-8.43925	23.773	11.25	3.87	7.56	38.528	-9.6315	22.9735
Ⅵ	HC080	22	367.831	29.445	2.625	49.0544	1.21875	7.4345	4.69	23.335	24.165	4.49091	39.9668	-8.6578	25.7673	14.83	2.91	8.87	37.366	-10.0575	19.3655
Ⅵ	HC083	25.7143	358.225	33.2091	2.79091	46.0059	2.17	6.68455	4.44591	20.3756	21.095	4.14	42.34	-9.28683	25.7805	9.22	4.44	6.83	38.4035	-11.649	21.4005
Ⅵ	HC084	25.5	367.718	32.0286	2.70071	47.1253	3.19089	7.07731	4.82077	24.4733	24.885	4.54385	43.2179	-9.41042	26.985	22.35	4.73	13.54	40.3556	-12.0826	22.816
Ⅵ	HC085	21.725	331.91	29.405	2.695	47.2485	1.914	5.955	4.115	22.955	23.74	4.13167	40.8817	-9.21333	25.4233	23.15	4.52	13.835	37.4039	-11.3853	19.6976
Ⅵ	HC086	24.4444	328.026	30.2025	2.5475	45.5113	1.98063	6.3875	4.19071	24.185	24.865	4.3775	42.5957	-8.27381	25.06	12.5	2.8	7.65	38.4355	-10.7061	20.009
Ⅵ	HC091	21	341.338	28.835	2.96333	45.44	1.945	6.9225	4.36625	26.425	26.415	4.05	40.9925	-8.4425	28.5	6.42	2.8	4.61	39.7065	-11.5715	24.9195
Ⅵ	HC097	17.1125	306.445	30.7191	2.91136	46.475	2.07159	7.15909	4.463	23.835	24.0471	4.18	41.052	-9.2395	30.141	11.01	3.46	7.235	36.035	-10.676	18.6065
Ⅵ	HC103	17.0694	330.565	28.9909	2.585	47.8189	3.80146	6.70333	4.99818	25.735	26.68	4.18333	38.56	-8.88034	26.018	13.4	2.66	8.03	39.745	-11.539	23.517
Ⅵ	HC121	17.4125	299.906	25.8757	2.46857	42.931	2.085	6.9525	3.402	22.6233	23.18	3.79	40.0836	-11.5273	29.9343	23.03	2.69	12.86	39.517	-13.222	24.364
Ⅵ	HG006	17.875	311.984	32.24	2.745	45.776	2.34175	7.2505	5.35333	22.615	23.195	3.83222	43.855	-9.51774	28.5493	11.47	3.45	7.46	41.116	-8.49366	18.712
Ⅵ	HG007	20.2857	306.368	27.8317	2.39	48.1967	1.66417	7.28583	5.353	23.705	26.54	3.85	43.3883	-9.316	23.6792	12.88	2.2	7.54	36.9002	-8.97309	19.3059
Ⅵ	HG017	22.75	337.395	30.61	2.465	51.6045	1.626	6.098	4.71583	21.9286	21.6	3.96429	39.8942	-8.99104	26.1217	8.14	3.02	5.58	41.1867	-8.52249	18.9657
Ⅵ	HG027	14.75	327.285	33.4	2.8675	46.5718	2.13612	6.01472	4.12967	25.24	24.325	3.7925	41.9934	-9.90844	25.9972	7.28	2.54	4.91	37.4611	-8.89023	20.2716
Ⅵ	HG028	14	309.285	29.965	2.085	50.625	2.775	6.8675	5.595	22.87	24.2	4.415	38.835	-9.44666	25.9083	13.81	2.45	8.13	28.6883	-7.435	17.5
Ⅵ	HG035	17.3929	354.575	31.37	2.835	49.38	2.1905	6.674	4.63	27.05	25.475	3.82	40.114	-8.602	26.295	19.28	3.08	11.18	40.4383	-8.83556	20.2408
Ⅵ	HG043	27	292.6	28.06	2.985	48.4175	2.0025	6.735	5.0775	24.2583	24.405	3.775	39.5317	-8.6725	25.8417	19.52	2.11	10.815	34.7392	-9.42681	18.6424
Ⅵ	HG045	18.9286	286.59	28.535	2.52	45.453	1.9335	6.925	5.79944	24.37	25.655	3.74556	42.4581	-9.83188	28.7794	19.66	3.29	11.475	39.0458	-11.7967	20.2542
Ⅵ	HG047	20.3492	330.979	28.9714	2.48571	49.9943	2.38357	7.05429	4.41571	24.6688	25.1062	4.11429	41.07	-8.534	24.887	11.89	2.58	7.235	39.7194	-12.0819	17.5925
Ⅵ	HG053	17.9375	343.545	31.42	2.68615	49.4785	2.04731	6.69	4.55778	25.96	26.07	4.065	43.3765	-9.23	26.2945	13.1554	2.89694	8.02986	29.3314	-9.2	19.4
Ⅵ	HG068	17.4375	271.286	29.7	2.87188	44.7881	2.31328	6.24563	4.60875	23.9521	24.9646	4.07857	41.2888	-9.54038	25.2985	20.81	2.94	11.875	32.6271	-9.39833	21.2486
